# Supplementary material for: The Role of ARF6 in Biliary Atresia
Source: PLoS One. 2015 Sep 17;10(9):e0138381. doi: 10.1371/journal.pone.0138381 (PMC4574480; doi:10.1371/journal.pone.0138381)
Supplement: S2 Table — (XLS) [file pone.0138381.s010.xls]

## Sheet: Raw genotype_Mylarappa
	LAB_ID	Diagnosis	Illumina chip/Taqman		SID	rs3126184	rs10140366				Ethnicity	LAB_ID	Diagnosis	Subdiagnosis	Illumina chip/Taqman		SID	rs3126184	rs10140366
ethnicity*						T,minor;C,major	C,minor;T,major											T,minor;C,major	C,minor;T,major
caucasians	CHP	BA	550k	TP	1	CC	TT				caucasian	CHP	cholestatic	ALAGILLES	660k	JS	157	TT	CC
caucasians	CHP	BA	550k	DB	29	CC	TT				caucasian	CHP	cholestatic	Sclerosing Cholangitis	550k	SO	195	TT	CC
caucasians	CHP	BA	550k	CP	33	CC	TT				caucasian	CHP	cholestatic	CYSTIC FIBROSIS	660k	BY	257	TT	CC
caucasians	CHP	BA	550k	JW	86	CC	TT				caucasian	CHP	cholestatic	ALAGILLES	660k	EG	104	CT	CT
caucasians	CHP	BA	550k	MT	93	CC	TT				caucasian	CHP	cholestatic	ALAGILLES	550k	BT	107	CT	CT
caucasians	CHP	BA	550k	IR	119	CC	TT				caucasian	CHP	cholestatic	BRIC: Benign Recurrent Intrahepatic Cholestasis	550k	GP	135	CT	CT
caucasians	CHP	BA	550k	JG	162	CC	TT				caucasian	CHP	cholestatic	CAROLIS DISEASE	550k	KT	275	CT	CT
caucasians	CHP	BA	550k	LB	182	CC	TT				caucasian	CHP	cholestatic	CYSTIC FIBROSIS	550k	CF	277	CT	CT
caucasians	CHP	BA	550k	LW	194	CC	TT				caucasian	CHP	cholestatic	CF,VOLVULUS	550k	NP	362	CT	CT
caucasians	CHP	BA	550k	EL	196	CC	TT				caucasian	CHP	cholestatic	CHOLEDOCHOAL CYST	550k	SV	409	CT	CT
caucasians	CHP	BA	550k	TWS	198	CC	TT				caucasian	CHP	cholestatic	LANGERHAN CELL HISTIOCYTOSIS, SECONDARY BILIARY CIRRHOSIS	660k	MK	422	CT	CT
caucasians	CHP	BA	550k	JM	219	CC	TT				caucasian	CHP	cholestatic	ALAGILLES	660k	AL	438	CT	CT
caucasians	CHP	BA	550k	TS	235	CC	TT				caucasian	CHP	cholestatic	CRYPTOGENIC CIRRHOSIS	660k	HC	456	CT	CT
caucasians	CHP	BA	550k	PH	245	CC	TT				caucasian	CHP	cholestatic	ALCOHOLIC	660k	WZ	533	CT	CT
caucasians	CHP	BA	550k	BD	256	CC	TT				caucasian	CHP	cholestatic	BILIARY CIRRHOSIS	660k	JP	545	CT	CT
caucasians	CHP	BA	550k	EJ	260	CC	TT				caucasian	CHP	cholestatic	CONGENITAL HEPATIC FIBROSIS	660k	MS	685	CT	CT
caucasians	CHP	BA	550k	JB	310	CC	TT				caucasian	CHP	cholestatic	Intrahepatic Cholest	550k	IX	9	CC	TT
caucasians	CHP	BA	550k	TC	312	CC	TT				caucasian	CHP	cholestatic	Congenital Hepatic Fibrosis	550k	DY	17	CC	TT
caucasians	CHP	BA	550k	TS	325	CC	TT				caucasian	CHP	cholestatic	Sclerosing Cholangitis	550k	DJ	26	CC	TT
caucasians	CHP	BA	550k	KC	331	CC	TT				caucasian	CHP	cholestatic	Bylers Disease PFIC type I	550k	CH	61	CC	TT
caucasians	CHP	BA	550k	KY	338	CC	TT				caucasian	CHP	cholestatic	Intrahepatic Cholestasis	550k	SS	78	CC	TT
caucasians	CHP	BA	550k	NBD	349	CC	TT				caucasian	CHP	cholestatic	Secondary Biliary Cirrhosis	550k	KR	112	CC	TT
caucasians	CHP	BA	550k	TD	368	CC	TT				caucasian	CHP	cholestatic	Congenital Hepatic Fibrosis	550k	AS	139	CC	TT
caucasians	CHP	BA	550k	CT	379	CC	TT				caucasian	CHP	cholestatic	Congenital Hepatic Fibrosis	550k	DC	152	CC	TT
caucasians	CHP	BA	550k	JD	385	CC	TT				caucasian	CHP	cholestatic	Giant Cell Hepatitis	550k	HG	170	CC	TT
caucasians	CHP	BA	550k	LB	391	CC	TT				caucasian	CHP	cholestatic	Familial Cholestasis, Byler	550k	RVG	187	CC	TT
caucasians	CHP	BA	550k	SO	406	CC	TT				caucasian	CHP	cholestatic	Primary sclerosing cholangitis	550k	KA	200	CC	TT
caucasians	CHP	BA	550k	VK	18	TC	CT				caucasian	CHP	cholestatic	CYSTIC FIBROSIS	550k	MB	201	CC	TT
caucasians	CHP	BA	550k	AR	48	TC	CT				caucasian	CHP	cholestatic	Alagille Syndrome	550k	SH	218	CC	TT
caucasians	CHP	BA	550k	TP	70	TC	CT				caucasian	CHP	cholestatic	Histiocytosis	550k	AH	222	CC	TT
caucasians	CHP	BA	550k	KB	94	TC	CT				caucasian	CHP	cholestatic	HEPATIC FIBROSIS	550k	LH	233	CC	TT
caucasians	CHP	BA	550k	KV	145	TC	CT				caucasian	CHP	cholestatic	Primary sclerosing cholangitis,UC	550k	CW	262	CC	TT
caucasians	CHP	BA	550k	JD	192	TC	CT				caucasian	CHP	cholestatic	HEPATIC FIBROSIS, POLYCYSTIC KIDNEY	550k	JH	296	CC	TT
caucasians	CHP	BA	550k	JW	241	TC	CT				caucasian	CHP	cholestatic	Cryoptogenic Cirrhosis	550k	SC	323	CC	TT
caucasians	CHP	BA	550k	AR	255	TC	CT				caucasian	CHP	cholestatic	ARPKD,Carolis disease	550k	AM	366	CC	TT
caucasians	CHP	BA	550k	AD	265	TC	CT				caucasian	CHP	cholestatic	CRYPTOGENIC CIRRHOSIS	660k	VB	394	CC	TT
caucasians	CHP	BA	550k	JD	282	TC	CT				caucasian	CHP	cholestatic	CONGENITAL HEPATIC FIBROSIS	550k	CS	395	CC	TT
caucasians	CHP	BA	550k	EC	300	TC	CT				caucasian	CHP	cholestatic	BILIARY DYSGENESIS	550k	SS	404	CC	TT
caucasians	CHP	BA	550k	MC	309	TC	CT				caucasian	CHP	cholestatic	CONGENITAL HEPATIC FIBROSIS	550k	MB	412	CC	TT
caucasians	CHP	BA	550k	LC	314	TC	CT				caucasian	CHP	cholestatic	GASTROSCHISIS	660k	DB	414	CC	TT
caucasians	CHP	BA	550k	GB	317	TC	CT				caucasian	CHP	cholestatic	TPN INDUCED FAILURE,VOLVULUS	660k	CB	431	CC	TT
caucasians	CHP	BA	550k	BO	347	TC	CT				caucasian	CHP	cholestatic	CYSTIC FIBROSIS	660k	MY	621	CC	TT
caucasians	CHP	BA	550k	MB	357	TC	CT				caucasian	CHP	cholestatic	Familial Cholestasis	660k	KA	650	CC	TT
caucasians	CHP	BA	550k	SV	369	TC	CT
caucasians	CHP	BA	550k	LP	384	TC	CT											0.22093	0.22093
caucasians	CHP	BA	550k	GZ	402	TC	CT
caucasians	CHP	BA	550k	AP	69	TT	CC
caucasians	CHP	BA	550k	CF	330	TT	CC
caucasians	CHP	BA	Taqman_rs3126184	SH	343	CC
caucasians	CHP	BA	Taqman_rs3126184	JD	556	CC
caucasians	CHP	BA	Taqman_rs3126184	KJ	679	CC
caucasians	CHP	BA	Taqman_rs3126184	MS	729	CC
caucasians	CHP	BA	Taqman_rs3126184	LD	763	CC
caucasians	CHP	BA	Taqman_rs3126184	ER	770	CC
caucasians	CHP	BA	Taqman_rs3126184	RS	774	CC
caucasians	CHP	BA	Taqman_rs3126184	AM	232	CT
caucasians	CHP	BA	Taqman_rs3126184	IK	427	CT
caucasians	CHP	BA	Taqman_rs3126184	CG	550	CT
caucasians	CHP	BA	Taqman_rs3126184	TD	724	CT
caucasians	CHP	BA	Taqman_rs3126184	GB	739	CT
caucasians	CHP	BA	Taqman_rs3126184	EF	783	CT
caucasians	CHP	BA	Taqman_rs3126184	AH	711	TT
			ChipID(CHOP-CAG)		SID(CHOP-CAG)	rs3126184
caucasians	CHOP		1582065176_A		208772122	CC
caucasians	CHOP		1670639044_A		2465123063	CC
caucasians	CHOP		1759529578_A		2992014286	CC
caucasians	CHOP		1825426279_A		5380604736	CC
caucasians	CHOP		1836416441_A		3423617965	CC
caucasians	CHOP		1954586062_A		7239895089	CC
caucasians	CHOP		4127121094_B		4109167579	CC
caucasians	CHOP		4189285431_A		368349748	CC
caucasians	CHOP		4079019581_B		1600954046	CC
caucasians	CHOP		4118680169_B		2299912388	CC
caucasians	CHOP		1894405877_A		3657076946	CC
caucasians	CHOP		1870075564_A		4234655028	CC
caucasians	CHOP		4068230812_A		4261789635	CC
caucasians	CHOP		1894405145_A		4606535051	CC
caucasians	CHOP		1629901358_A		5298703570	CC
caucasians	CHOP		4457235276_R02C01		7188711198	CC
caucasians	CHOP		4127113016_A		7908984818	CC
caucasians	CHOP		4276098273_R01C01		8521811196	CC
caucasians	CHOP		4256206830_R01C01		8803462321	CC
caucasians	CHOP		4552398046_R01C02		9504930271	CC
caucasians	CHOP		1587851427_A		9646215738	CC
caucasians	CHOP		1673021017_A		5291347331	TC
caucasians	CHOP		1673021276_A		1078464800	TC
caucasians	CHOP		4068230471_B		8143061316	TC
caucasians	CHOP		1613642247_A		1855244334	TC
caucasians	CHOP		1793031050_A		5174567211	TC
caucasians	CHOP		1629901497_A		8828412992	TC
caucasians	CHOP		1745101023_A		1694725285	TT
caucasians	CHOP		1782690469_A		2026027858	TT
caucasians	CHOP		4408206025_R02C02		3923331380	TT
*MP278 and SG 284 excluded because ethnicity is not caucasian
										genotype	genotype
			CHOP							rs3126184	rs10140366
			1			cc		Lab ID	Diagnosis	cases	cases
			2			cc		CHP	BA	62	48
			3			cc		CHOP	BA	30	30
			4			cc		CHP	cholestatic	43	43
			5			cc
			6			cc
			7			cc
			8			cc
			9			cc
			10			cc
			11			cc
			12			cc
			13			cc
			14			cc
			15			cc
			16			cc
			17			cc
			18			cc
			19			cc
			20			cc
			21			ct
			22			ct
			23			ct
			24			ct
			25			ct
			26			ct
			27			ct
			28			ct
			29			ct

## Sheet: Explanation of dataset to Joe
Hi Joe,
The attached worksheet has all the data for the paper.
For 92 CHP and CHOP BA cases, genotypes for the SNPs rs3126184 and rs10140366 are shown in columns A-H
From the CHP BA data you sent us, we removed MP278 and SG284
These two subjects are not purely caucasian.
To the CHP dataset we added genotypes for rs3126184 for 14 additional caucasian BA cases.
These 14 subjectes were genotyped for rs3126184 with taqman primers.
We validated this primer against 550k calls for rs3126184 in three cases (homozygous minor, heterozygous and homozygous major)
Below the CHP dataset, we added CHOP data you sent us this morning.
To include all possible patients, it will be good to show that the unstratified BA subjects (n=92) have different MAF for rs3126184 when compared with all 2818 unstratified CHOP controls
The reviewers also wanted to know if the ARF6 SNPs show differences when cases with non-BA cholestatic diseases are compared with controls.
As you know, BA is a prime example of a cholestatis disease in children.
Many specific liver diseases can lead to cholestatic liver disease.
So I have attached genotyping data from 43 children with many different types of cholestatic diseases in columns L-T
For each of these subjects, I have also specified the exact cholestatic disease.
If you have some data on similar cholestatic diseases in your archives, and Hakon is OK to include, we could have a larger cohort.
The reviewers will be happy to know that the ARF6 SNPs you found also has higher MAF in cholestatis diseases other than BA.
All of this ties into a hypothesis that went out of favor, i.e., the genetic defects which cause ultrastructural anomalies in the bile ducts are in a common pathway.

## Sheet: qing analysis_7-2-14
	Controls (n=1907)	CHP BA (n=39)	CAG BA (n=24)	CHP & CAG BA (n=63)	CHP BA (n=14)	ALL BA (n=77)	CHP Cholestasis (n=43)
SNP	MAF	MAF OR (p-value)*	MAF OR (p-value)*	MAF OR (p-value)*	MAF OR (p-value)*	MAF OR (p-value)*	MAF OR (p-value)*
rs3126184	0.1308	0.2821 2.61 (1.03E-04)	0.2917 2.74 (1.10E-03)	0.2857 2.66 (5.94E-07)	0.2857 2.66 (1.58E-02)	0.2857 2.66 (4.19E-08)	0.2209 1.88 (1.49E-02)
rs10140366	0.1306	0.2821 2.62 (9.92E-05)	0.2917 2.74 (1.10E-03)	0.2857 2.66 (5.57E-07)			0.2209 1.89 (1.45E-02)
*(p-value) - p-value of MAF comparison of the cases to that of the controls
								analysed on	2014-11-18
Notes			CHR	SNP	BP	A1	F_A	F_U	A2	CHISQ	P	OR
39 Chp BA cases vs. 1907 NC			14	rs3126184	49442285	1	0.2821	0.1308	2	15.07	0.0001033	2.61
			14	rs10140366	49445256	2	0.2821	0.1306	1	15.15	9.92e-05	2.616
			CHR	SNP	BP	A1	F_A	F_U	A2	CHISQ	P	OR
24 CHOP cases vs. 1907 NC			14	rs3126184	49442285	1	0.2917	0.1308	2	10.65	0.001104	2.735
			14	rs10140366	49445256	2	0.2917	0.1306	1	10.7	0.001073	2.742
			CHR	SNP	BP	A1	F_A	F_U	A2	CHISQ	P	OR
63 (39 Chp + 24 CHOP) vs. 1907 NC			14	rs3126184	49442285	1	0.2857	0.1308	2	24.93	5.937e-07	2.657
			14	rs10140366	49445256	2	0.2857	0.1306	1	25.06	5.567e-07	2.663
			CHR	SNP	BP	A1	F_A	F_U	A2	CHISQ	P	OR
43 Chp Cholestic Caucasain			14	rs3126184	49442285	1	0.2209	0.1308	2	5.927	0.01491	1.884
cases vs. 1907 NC			14	rs10140366	49445256	2	0.2209	0.1306	1	5.972	0.01454	1.888
			CHR	SNP	BP	A1	F_A	F_U	A2	CHISQ	P	OR
40 Chp Cholestic Caucasain			14	rs3126184	49442285	1	0.225	0.1308	2	6.034	0.01483	1.929
cases vs. 1907 NC			14	rs10140366	49445256	2	0.225	0.1306	1	6.078	0.01369	1.933

## Sheet: Final sheet for calculation joe
	LAB_ID	Diagnosis	Illumina chip/Taqman	rs3126184
ethnicity*				T,minor;C,major
caucasians	CHOP		1582065176_A	CC	C	C
caucasians	CHOP		1670639044_A	CC	C	C
caucasians	CHOP		1759529578_A	CC	C	C
caucasians	CHOP		1825426279_A	CC	C	C
caucasians	CHOP		1836416441_A	CC	C	C
caucasians	CHOP		1954586062_A	CC	C	C
caucasians	CHOP		4127121094_B	CC	C	C
caucasians	CHOP		4189285431_A	CC	C	C
caucasians	CHOP		4079019581_B	CC	C	C
caucasians	CHOP		4118680169_B	CC	C	C
caucasians	CHOP		1894405877_A	CC	C	C
caucasians	CHOP		1870075564_A	CC	C	C
caucasians	CHOP		4068230812_A	CC	C	C
caucasians	CHOP		1894405145_A	CC	C	C
caucasians	CHOP		1629901358_A	CC	C	C
caucasians	CHOP		4457235276_R02C01	CC	C	C
caucasians	CHOP		4127113016_A	CC	C	C
caucasians	CHOP		4276098273_R01C01	CC	C	C
caucasians	CHOP		4256206830_R01C01	CC	C	C
caucasians	CHOP		4552398046_R01C02	CC	C	C
caucasians	CHOP		1587851427_A	CC	C	C
caucasians	CHOP		1673021017_A	TC	T	C
caucasians	CHOP		1673021276_A	TC	T	C
caucasians	CHOP		4068230471_B	TC	T	C
caucasians	CHOP		1613642247_A	TC	T	C
caucasians	CHOP		1793031050_A	TC	T	C
caucasians	CHOP		1629901497_A	TC	T	C
caucasians	CHOP		1745101023_A	TT	T	T
caucasians	CHOP		1782690469_A	TT	T	T
caucasians	CHOP		4408206025_R02C02	TT	T	T
	CHOP	1	Omni etc..	cc	C	C
	CHOP	2	Omni etc..	cc	C	C
	CHOP	3	Omni etc..	cc	C	C
	CHOP	4	Omni etc..	cc	C	C
	CHOP	5	Omni etc..	cc	C	C
	CHOP	6	Omni etc..	cc	C	C
	CHOP	7	Omni etc..	cc	C	C
	CHOP	8	Omni etc..	cc	C	C
	CHOP	9	Omni etc..	cc	C	C
	CHOP	10	Omni etc..	cc	C	C
	CHOP	11	Omni etc..	cc	C	C
	CHOP	12	Omni etc..	cc	C	C
	CHOP	13	Omni etc..	cc	C	C
	CHOP	14	Omni etc..	cc	C	C
	CHOP	15	Omni etc..	cc	C	C
	CHOP	16	Omni etc..	cc	C	C
	CHOP	17	Omni etc..	cc	C	C
	CHOP	18	Omni etc..	cc	C	C
	CHOP	19	Omni etc..	cc	C	C
	CHOP	20	Omni etc..	cc	C	C
	CHOP	21	Omni etc..	ct	C	T
	CHOP	22	Omni etc..	ct	C	T
	CHOP	23	Omni etc..	ct	C	T
	CHOP	24	Omni etc..	ct	C	T
	CHOP	25	Omni etc..	ct	C	T
	CHOP	26	Omni etc..	ct	C	T
	CHOP	27	Omni etc..	ct	C	T
	CHOP	28	Omni etc..	ct	C	T
	CHOP	29	Omni etc..	ct	C	T
caucasians	CHP	BA	550k	CC	C	C
caucasians	CHP	BA	550k	CC	C	C
caucasians	CHP	BA	550k	CC	C	C
caucasians	CHP	BA	550k	CC	C	C
caucasians	CHP	BA	550k	CC	C	C
caucasians	CHP	BA	550k	CC	C	C
caucasians	CHP	BA	550k	CC	C	C
caucasians	CHP	BA	550k	CC	C	C
caucasians	CHP	BA	550k	CC	C	C
caucasians	CHP	BA	550k	CC	C	C
caucasians	CHP	BA	550k	CC	C	C
caucasians	CHP	BA	550k	CC	C	C
caucasians	CHP	BA	550k	CC	C	C
caucasians	CHP	BA	550k	CC	C	C
caucasians	CHP	BA	550k	CC	C	C
caucasians	CHP	BA	550k	CC	C	C
caucasians	CHP	BA	550k	CC	C	C
caucasians	CHP	BA	550k	CC	C	C
caucasians	CHP	BA	550k	CC	C	C
caucasians	CHP	BA	550k	CC	C	C
caucasians	CHP	BA	550k	CC	C	C
caucasians	CHP	BA	550k	CC	C	C
caucasians	CHP	BA	550k	CC	C	C
caucasians	CHP	BA	550k	CC	C	C
caucasians	CHP	BA	550k	CC	C	C
caucasians	CHP	BA	550k	CC	C	C
caucasians	CHP	BA	550k	CC	C	C
caucasians	CHP	BA	550k	TC	T	C
caucasians	CHP	BA	550k	TC	T	C
caucasians	CHP	BA	550k	TC	T	C
caucasians	CHP	BA	550k	TC	T	C
caucasians	CHP	BA	550k	TC	T	C
caucasians	CHP	BA	550k	TC	T	C
caucasians	CHP	BA	550k	TC	T	C
caucasians	CHP	BA	550k	TC	T	C
caucasians	CHP	BA	550k	TC	T	C
caucasians	CHP	BA	550k	TC	T	C
caucasians	CHP	BA	550k	TC	T	C
caucasians	CHP	BA	550k	TC	T	C
caucasians	CHP	BA	550k	TC	T	C
caucasians	CHP	BA	550k	TC	T	C
caucasians	CHP	BA	550k	TC	T	C
caucasians	CHP	BA	550k	TC	T	C
caucasians	CHP	BA	550k	TC	T	C
caucasians	CHP	BA	550k	TC	T	C
caucasians	CHP	BA	550k	TC	T	C
caucasians	CHP	BA	550k	TT	T	T
caucasians	CHP	BA	550k	TT	T	T
caucasians	CHP	BA	Taqman_rs3126184	CC	C	C
caucasians	CHP	BA	Taqman_rs3126184	CC	C	C
caucasians	CHP	BA	Taqman_rs3126184	CC	C	C
caucasians	CHP	BA	Taqman_rs3126184	CC	C	C
caucasians	CHP	BA	Taqman_rs3126184	CC	C	C
caucasians	CHP	BA	Taqman_rs3126184	CC	C	C
caucasians	CHP	BA	Taqman_rs3126184	CC	C	C
caucasians	CHP	BA	Taqman_rs3126184	CT	C	T
caucasians	CHP	BA	Taqman_rs3126184	CT	C	T
caucasians	CHP	BA	Taqman_rs3126184	CT	C	T
caucasians	CHP	BA	Taqman_rs3126184	CT	C	T
caucasians	CHP	BA	Taqman_rs3126184	CT	C	T
caucasians	CHP	BA	Taqman_rs3126184	CT	C	T
caucasians	CHP	BA	Taqman_rs3126184	TT	T	T

## Sheet: Table-2
Top 1000 significant SNPs in CHP cohort with BA in Genome wide association study													SNP and Pathway analysis;419 SNPs mapped to unique 299 genes within 20kb+/- windows
Top1000 SNP	CHR	Position	p-value	A1	A2	F_A	F_U	OR	OneOff	Annot550k.SNP	Chromosome	Coordinate	GenomeBuild	GeneSymbol	Gene	Location	LocationRelativeToGene
rs10743542	12	8936937	0.001507	A	G	0.2143	0.351	0.5042	Y	rs10743542	12	8936937	36.1	A2ML1	NM_144670.2	flanking_3UTR	-16291
rs2822557	21	14592895	0.000492	A	G	0.2698	0.1546	2.02	Y	rs2822557	21	14592895	36.1	ABCC13	NM_172024.1	intron	-735
rs3934681	2	158257788	0.000474	C	T	0.5397	0.3853	1.87	N	rs3934681	2	158140526	36.1	ACVR1C	NM_145259.1	intron	-11419
rs6748047	2	158257954	0.000474	C	A	0.5397	0.3853	1.87	N	rs6748047	2	158140692	36.1	ACVR1C	NM_145259.1	intron	-11253
rs16875241	5	5339424	0.00118	G	A	0.1508	0.07315	2.25	Y	rs16875241	5	5339424	36.1	ADAMTS16	NM_139056.1	intron	-16957
rs10182181	2	25061947	0.000876	G	A	0.3413	0.4919	0.5352	N	rs10182181	2	25003800	36.1	ADCY3	NM_004036.2	flanking_5UTR	-8293
rs6752378	2	25061767	0.000891	A	C	0.3413	0.4916	0.5357	N	rs6752378	2	25003620	36.1	ADCY3	NM_004036.2	flanking_5UTR	-8113
rs10920574	1	199841011	0.001139	T	G	0.119	0.05225	2.451	Y	rs10920574	1	201375977	36.1	ADORA1	NM_000674.1	intron	-11044
rs16899972	5	35034535	0.000968	C	A	0.629	0.4786	1.847	Y	rs16899972	5	35034535	36.1	AGXT2	NM_031900.1	3UTR	[572/45]
rs11746079	5	463980	0.000859	C	T	0.254	0.1463	1.987	Y	rs11746079	5	463980	36.1	AHRR	NM_020731.2	intron	-2479
rs1063243	7	91371578	4.16e-05	C	A	0.2222	0.4039	0.4217	N	rs1063243	7	91564863	36.1	AKAP9	NM_147185.1	coding	[27/181]
rs4265	7	91364259	4.53e-05	T	C	0.2222	0.4029	0.4233	N	rs4265	7	91557544	36.1	AKAP9	NM_147185.1	intron	-765
rs733957	7	91351848	4.26e-05	T	C	0.2222	0.4036	0.4222	N	rs733957	7	91545133	36.1	AKAP9	NM_147185.1	intron	-8
rs1859037	7	91212923	4.26e-05	A	G	0.2222	0.4036	0.4222	N	rs1859037	7	91406208	36.1	AKAP9	NM_147185.1	flanking_5UTR	-1920
rs2079082	7	91356442	4.38e-05	G	A	0.2222	0.4033	0.4227	N	rs2079082	7	91549727	36.1	AKAP9	NM_147185.1	intron	-45
rs2158138	7	91345530	0.000693	A	G	0.6429	0.4893	1.879	N	rs2158138	7	91538815	36.1	AKAP9	NM_147185.1	intron	-556
rs2299233	7	91271604	0.000678	A	G	0.6429	0.489	1.881	Y	rs2299233	7	91464889	36.1	AKAP9	NM_147185.1	intron	-1839
rs4729015	7	91206243	4.36e-05	T	G	0.2222	0.4033	0.4226	N	rs4729015	7	91399528	36.1	AKAP9	NM_147185.1	flanking_5UTR	-8600
rs6465347	7	91338488	4.28e-05	G	A	0.2222	0.4036	0.4223	N	rs6465347	7	91531773	36.1	AKAP9	NM_147185.1	intron	-708
rs13239875	7	91360755	4.34e-05	A	G	0.2222	0.4034	0.4225	N	rs13239875	7	91554040	36.1	AKAP9	NM_147185.1	intron	-374
rs3735091	7	38188605	5.66e-05	C	T	0.6613	0.4777	2.135	Y	rs3735091	7	38381890	36.1	AMPH	NM_139316.1	flanking_3UTR	-7940
rs1954732	8	108317089	0.001043	T	C	0.1905	0.1002	2.113	Y	rs1954732	8	108317089	36.1	ANGPT1	NM_001146.3	flanking_3UTR	-13797
rs510889	8	41725136	0.000824	A	G	0.4286	0.2905	1.832	Y	rs510889	8	41725136	36.1	ANK1	NM_020475.2	intron	-9575
rs10172572	2	201327901	0.000322	C	T	0.1905	0.09404	2.267	N	rs10172572	2	201210640	36.1	AOX1	NM_001159.3	intron	-543
rs2470900	2	201328404	0.000322	T	C	0.1905	0.09404	2.267	N	rs2470900	2	201211143	36.1	AOX1	NM_001159.3	intron	-40
rs547668	18	10466821	0.000947	T	G	0.2623	0.1521	1.982	Y	rs547668	18	10466821	36.1	APCDD1	NM_153000.3	intron	-4763
rs5979199	X	9665537	0.000892	T	C	0.2143	0.1166	2.066	Y	rs5979199	X	9815801	36.1	SHROOM2	NM_001649.2	intron	-3216
rs10140366	14	49445256	5.2e-07	C	T	0.2857	0.1303	2.67	N	rs10140366	14	49445256	36.1	ARF6	NM_001663.2	flanking_3UTR	-13772
rs3126184	14	49442285	6.09e-07	T	C	0.2857	0.1309	2.655	N	rs3126184	14	49442285	36.1	ARF6	NM_001663.2	flanking_3UTR	-10801
rs1517914	2	144234280	0.001014	G	A	0	0.07915	0	Y	rs1517914	2	144117018	36.1	ARHGAP15	NM_018460.2	intron	-18712
rs938818	2	144218910	0.001506	C	T	0	0.07419	0	Y	rs938818	2	144101648	36.1	ARHGAP15	NM_018460.2	intron	-3342
rs11183193	12	44427639	0.001242	T	C	0.05556	0.1625	0.3032	Y	rs11183193	12	44427639	36.1	ARID2	NM_152641.2	intron	-16275
rs4788683	16	71555248	0.001375	T	G	0.2541	0.3979	0.5156	Y	rs4788683	16	71555248	36.1	ZFHX3	NM_006885.2	intron	-3654
rs36991	5	1549622	2.12e-05	A	G	0.3413	0.1891	2.222	Y	rs36991	5	1549622	36.1	LPCAT1	NM_024830.3	intron	-1593
rs2679759	8	103958979	0.00059	C	T	0.1746	0.3191	0.4514	Y	rs2679759	8	103958979	36.1	AZIN1	NM_015878.4	flanking_5UTR	-13406
rs3736042	8	104215907	0.000878	A	G	0.05556	0.1669	0.2936	Y	rs3736042	8	104215907	36.1	BAALC	NM_001024372.1	flanking_5UTR	-6190
rs4734695	8	104325901	0.000358	C	T	0.5238	0.3676	1.893	Y	rs4734695	8	104325901	36.1	BAALC	NM_024812.2	flanking_3UTR	-14192
rs2009135	21	41530101	0.000411	C	T	0.1667	0.3146	0.4357	N	rs2009135	21	41530101	36.1	BACE2	NM_138992.1	intron	-1209
rs1541103	21	41535214	0.000963	G	A	0.2619	0.4086	0.5137	N	rs1541103	21	41535214	36.1	BACE2	NM_138992.1	intron	-402
rs8048568	16	55118207	0.000833	A	G	0.1111	0.04624	2.578	Y	rs8048568	16	55118207	36.1	BBS2	NM_031885.2	flanking_5UTR	-6511
rs12282752	11	118299128	0.00038	C	T	0.1111	0.04376	2.731	Y	rs12282752	11	118299128	36.1	BCL9L	NM_182557.1	flanking_5UTR	-12305
rs9621451	22	31165249	0.00151	G	A	0.3095	0.1949	1.851	Y	rs9621451	22	31170695	36.1	BPIFC	NM_174932.1	intron	-927
rs5913317	X	79818952	0.000982	G	A	0.2895	0.1706	1.981	Y	rs5913317	X	79899463	36.1	BRWD3	NM_153252.2	intron	-11579
rs877396	10	118419113	0.000224	G	A	0.4365	0.2849	1.944	Y	rs877396	10	118419113	36.1	C10orf82	NM_144661.2	intron	-315
rs7101470	11	47011024	0.000192	G	A	0.2063	0.1025	2.277	Y	rs7101470	11	47011024	36.1	C11orf49	NM_001003678.1	intron	-19491
rs10268210	7	7035564	0.000736	C	A	0.5159	0.3681	1.829	Y	rs10268210	7	7228849	36.1	C1GALT1	NM_020156.1	flanking_5UTR	-11565
rs953517	1	36579370	0.001254	C	T	0.5079	0.3668	1.782	Y	rs953517	1	36682864	36.1	OSCP1	NM_145047.3	intron	-643
rs4698361	4	15006240	0.000196	T	C	0.0873	0.029	3.203	Y	rs4698361	4	14939069	36.1	C1QTNF7	NM_031911.3	flanking_5UTR	-11641
rs6126061	20	48701334	0.001273	C	T	0.5	0.3576	1.796	Y	rs6126061	20	48701334	36.1	FAM65C	NM_080829.1	flanking_5UTR	-14501
rs6046580	20	19985794	0.000444	A	C	0.254	0.1418	2.059	N	rs6046580	20	19985794	36.1	C20orf26	NM_015585.2	intron	-354
rs7282498	21	43685595	0.00083	A	G	0.2857	0.1708	1.941	Y	rs7282498	21	43685595	36.1	LINC00319	NM_194309.1	flanking_5UTR	-8737
rs7738961	6	83669179	5.09e-05	T	G	0.1508	0.06106	2.731	N	rs7738961	6	83669179	36.1	UBE3D	NM_198920.1	intron	-9699
rs7776094	6	83668635	0.000263	A	C	0.1667	0.07706	2.395	N	rs7776094	6	83668635	36.1	UBE3D	NM_198920.1	intron	-9155
rs9294265	6	83665958	0.000193	T	C	0.1667	0.07577	2.44	N	rs9294265	6	83665958	36.1	UBE3D	NM_198920.1	intron	-6478
rs6461851	7	25017659	0.000186	T	C	0.2143	0.1079	2.255	Y	rs6461851	7	25210944	36.1	NPVF	NM_022150.2	flanking_3UTR	-19770
rs10868031	9	83449594	0.000551	A	G	0.2339	0.1275	2.088	Y	rs10868031	9	85409860	36.1	IDNK	NM_001001551.1	flanking_5UTR	-17926
rs6478803	9	127783343	0.000804	G	A	0.246	0.1398	2.009	N	rs6478803	9	129743610	36.1	FAM102A	NM_203305.1	3UTR	[629/1681]
rs7859	9	127783119	0.000836	T	C	0.246	0.14	2.004	N	rs7859	9	129743386	36.1	FAM102A	NM_203305.1	3UTR	[405/1905]
rs3739821	9	127782031	0.001078	T	C	0.3651	0.2382	1.838	N	rs3739821	9	129742298	36.1	FAM102A	NM_203305.1	flanking_3UTR	-683
rs3802354	9	127793170	0.000836	A	G	0.246	0.14	2.004	N	rs3802354	9	129753437	36.1	FAM102A	NM_203305.1	flanking_5UTR	-623
rs4881467	10	5537309	1.82e-05	T	C	0.4444	0.2709	2.153	Y	rs4881467	10	5537309	36.1	CALML5	NM_017422.3	flanking_5UTR	-5799
rs3011928	1	7687094	0.001396	A	G	0.5726	0.4281	1.789	Y	rs3011928	1	7675415	36.1	CAMTA1	NM_015215.1	intron	-15035
rs11864646	16	55932768	0.000554	C	T	0.1508	0.06979	2.367	Y	rs11864646	16	55932768	36.1	CCL22	NM_002990.3	flanking_5UTR	-17451
rs1013292	2	37775792	0.001517	C	A	0.1508	0.279	0.4589	Y	rs1013292	2	37717645	36.1	CDC42EP3	NM_006449.3	flanking_3UTR	-6602
rs7622994	3	120506661	0.000276	T	C	0.3651	0.2263	1.965	N	rs7622994	3	120506661	36.1	ARHGAP31	NM_020754.1	intron	-10120
rs11918598	3	120507627	0.000594	T	C	0.2823	0.1649	1.991	N	rs11918598	3	120507627	36.1	ARHGAP31	NM_020754.1	intron	-11086
rs6071562	20	59280666	0.000411	G	A	0.2937	0.4527	0.5026	Y	rs6071562	20	59280666	36.1	CDH4	NM_001794.2	intron	-17278
rs2003890	20	59241454	0.001543	C	T	0.1032	0.2215	0.4044	N	rs2003890	20	59241454	36.1	CDH4	NM_001794.2	flanking_5UTR	-19498
rs6065080	20	59266186	0.000709	T	C	0.2222	0.3698	0.4868	Y	rs6065080	20	59266186	36.1	CDH4	NM_001794.2	intron	-2798
rs10214694	6	21321533	0.000831	T	G	0.06349	0.01985	3.347	Y	rs10214694	6	21321533	36.1	CDKAL1	NM_017774.1	intron	-12049
rs9466004	6	21332103	0.001035	T	C	0.07937	0.02855	2.933	Y	rs9466004	6	21332103	36.1	CDKAL1	NM_017774.1	intron	-6955
rs4892781	X	72458659	1.91e-06	C	T	0.06349	0.01254	5.339	Y	rs4892781	X	72592363	36.1	CDX4	NM_005193.1	flanking_3UTR	-1217
rs1008175	3	128102712	0.001241	A	G	0.3016	0.1868	1.88	Y	rs1008175	3	128102704	36.1	CHCHD6	NM_032343.1	intron	-13509
rs1883796	X	85107122	2.88e-05	G	A	0.1905	0.373	0.3955	Y	rs1883796	X	85187633	36.1	CHM	NM_000390.1	intron	-1511
rs5967648	X	84985209	0.000125	T	G	0.007937	0.1189	0.05931	Y	rs5967648	X	85065720	36.1	CHM	NM_000390.1	intron	-12721
rs11046266	12	22080914	0.001494	T	C	0.2419	0.3825	0.5153	Y	rs11046266	12	22080914	36.1	CMAS	NM_018686.3	flanking_5UTR	-9512
rs13346092	19	47579296	0.001011	A	G	0.1429	0.06714	2.316	N	rs13346092	19	47579296	36.1	CNFN	NM_032488.2	flanking_3UTR	-3715
rs13346080	19	47579332	0.001519	T	C	0.1429	0.06897	2.25	N	rs13346080	19	47579332	36.1	CNFN	NM_032488.2	flanking_3UTR	-3679
rs247044	16	56473419	0.000921	T	C	0.3413	0.2168	1.871	Y	rs247044	16	56473419	36.1	CNGB1	NM_001297.1	flanking_3UTR	-1585
rs10256938	7	147292148	0.000403	G	A	0.07143	0.1981	0.3113	Y	rs10256938	7	147485433	36.1	CNTNAP2	NM_014141.3	intron	-9699
rs6967121	7	147267079	0.000803	C	T	0.02381	0.122	0.1755	Y	rs6967121	7	147460364	36.1	CNTNAP2	NM_014141.3	intron	-14051
rs2236479	21	45743560	1.53e-06	G	A	0.6429	0.4271	2.414	Y	rs2236479	21	45743560	36.1	COL18A1	NM_030582.2	intron	-1557
rs10945192	6	70802970	0.000568	T	C	0.3333	0.4893	0.5219	Y	rs10945192	6	70802970	36.1	COL19A1	NM_001858.4	intron	-418
rs12189656	6	70855629	0.000999	A	G	0.5556	0.4088	1.808	Y	rs12189656	6	70855629	36.1	COL19A1	NM_001858.4	intron	-13153
rs13253073	8	100966559	0.000167	A	C	0.254	0.1358	2.166	N	rs13253073	8	100966559	36.1	COX6C	NM_004374.2	intron	-2335
rs4626565	8	100959718	0.001528	C	T	0.2937	0.1821	1.868	N	rs4626565	8	100959718	36.1	COX6C	NM_004374.2	intron	-49
rs624420	11	68376799	0.001482	A	G	0.2698	0.1627	1.902	Y	rs624420	11	68376799	36.1	CPT1A	NM_001031847.1	flanking_5UTR	-10949
rs11764332	7	28896438	0.001363	C	T	0.4365	0.3028	1.784	N	rs11764332	7	29089723	36.1	CPVL	NM_031311.2	intron	-2902
rs3735558	7	28895416	0.001363	C	A	0.4365	0.3028	1.784	N	rs3735558	7	29088701	36.1	CPVL	NM_031311.2	intron	-3924
rs11264743	1	150754587	0.001335	A	G	0.4274	0.2935	1.796	Y	rs11264743	1	152208138	36.1	CREB3L4	NM_130898.2	coding	[108/138]
rs3828003	20	19969301	0.000179	C	T	0.2063	0.1021	2.285	Y	rs3828003	20	19969301	36.1	CRNKL1	NM_016652.3	intron	-29
rs16981483	20	19979667	0.000351	T	C	0.1508	0.06792	2.437	N	rs16981483	20	19979667	36.1	CRNKL1	NM_016652.3	intron	-401
rs11264680	1	150739151	0.001014	C	T	0.4444	0.3067	1.809	Y	rs11264680	1	152192702	36.1	CRTC2	NM_181715.1	coding	[64/4]
rs7806340	7	150560151	0.000743	C	T	0.4286	0.2894	1.841	N	rs7806340	7	150753436	36.1	CRYGN	NM_144727.1	flanking_3UTR	-4553
rs170037	5	149420837	0.001172	C	T	0.2823	0.4286	0.5243	N	rs170037	5	149420837	36.1	CSF1R	NM_005211.2	intron	-109
rs216137	5	149416738	0.001266	G	A	0.2619	0.4049	0.5215	N	rs216137	5	149416738	36.1	CSF1R	NM_005211.2	intron	-305
rs4825353	X	17970583	0.001441	A	C	0.619	0.4749	1.797	Y	rs4825353	X	18120847	36.1	BEND2	NM_153346.2	intron	-1698
rs5909408	X	17929924	4.18e-05	G	A	0.4762	0.3046	2.075	Y	rs5909408	X	18080188	36.1	BEND2	NM_153346.2	flanking_3UTR	-10784
rs2008691	15	49335602	0.000251	G	A	0.2619	0.1442	2.106	N	rs2008691	15	49335602	36.1	CYP19A1	NM_000103.2	intron	-13163
rs17703982	15	49331651	0.000555	T	C	0.1032	0.04027	2.742	N	rs17703982	15	49331651	36.1	CYP19A1	NM_000103.2	intron	-9212
rs4644173	7	91404248	9.35e-05	G	A	0.2302	0.4033	0.4424	N	rs4644173	7	91597533	36.1	CYP51A1	NM_000786.2	intron	-1227
rs2269727	7	91397341	9.74e-05	A	C	0.2302	0.4028	0.4432	N	rs2269727	7	91590626	36.1	CYP51A1	NM_000786.2	intron	-61
rs2301559	7	91391378	9.74e-05	C	T	0.2302	0.4028	0.4432	N	rs2301559	7	91584663	36.1	CYP51A1	NM_000786.2	intron	-201
rs17834014	14	58885779	0.00033	G	A	0.1746	0.08333	2.327	Y	rs17834014	14	58885779	36.1	DAAM1	NM_014992.1	intron	-1685
rs4827268	X	40956066	0.00042	T	C	0.1349	0.05852	2.509	Y	rs4827268	X	41084756	36.1	DDX3X	NM_001356.2	intron	-925
rs940296	2	74112488	0.000368	C	T	0.2258	0.1192	2.155	N	rs940296	2	74054341	36.1	DGUOK	NM_080918.1	flanking_3UTR	-14745
rs4852324	2	74114233	0.00122	C	T	0.1667	0.08421	2.175	N	rs4852324	2	74056086	36.1	DGUOK	NM_080918.1	flanking_3UTR	-16490
rs11748064	5	140910346	0.000849	T	C	0.2222	0.1222	2.053	Y	rs11748064	5	140910346	36.1	DIAPH1	NM_005219.2	intron	-16162
rs9978739	21	46815526	0.000767	A	G	0.1667	0.08189	2.242	Y	rs9978739	21	46815526	36.1	DIP2A	NM_015151.2	flanking_3UTR	-2498
rs16854957	1	228219628	0.000695	A	C	0.2778	0.1633	1.971	Y	rs16854957	1	229979516	36.1	DISC1	NM_018662.2	intron	-6077
rs7674006	4	41541035	0.001117	C	T	0.127	0.05721	2.397	Y	rs7674006	4	41394864	36.1	LIMCH1	NM_014988.1	3UTR	[904/903]
rs6961306	7	148204039	0.00047	C	T	0.2143	0.1129	2.144	Y	rs6961306	7	148397324	36.1	DKFZp762I137	NM_152411.1	flanking_3UTR	-189
rs3752323	X	69508382	9.16e-06	A	G	0.07143	0.2422	0.2407	Y	rs3752323	X	69642086	36.1	DLG3	NM_021120.1	flanking_3UTR	-2828
rs5927088	X	32400701	3.05e-05	G	A	0.1429	0.05486	2.871	Y	rs5927088	X	32550965	36.1	DMD	NM_000109.2	intron	-8474
rs37440	5	34984289	0.000292	A	G	0.619	0.4556	1.942	Y	rs37440	5	34984289	36.1	DNAJC21	NM_194283.3	intron	-1116
rs1316638	5	169409589	4.1e-05	G	A	0.2381	0.117	2.358	Y	rs1316638	5	169409589	36.1	DOCK2	NM_004946.1	intron	-249
rs12705795	7	110962442	0.00154	T	C	0.127	0.05852	2.34	Y	rs12705795	7	111155727	36.1	DOCK4	NM_014705.2	coding	[161/285]
rs6064102	20	52717142	1.88e-05	A	G	0.254	0.1243	2.397	Y	rs6064102	20	52717142	36.1	DOK5	NM_177959.2	flanking_3UTR	-16025
rs3817522	7	154110294	0.001505	G	A	0.07143	0.1813	0.3474	Y	rs3817522	7	154303579	36.1	DPP6	NM_001936.2	coding	[48/6]
rs6656660	1	97361230	0.000715	T	G	0.2381	0.133	2.038	Y	rs6656660	1	97421797	36.1	DPYD	NM_000110.2	intron	-9416
rs2076299	6	7525957	0.000547	G	A	0.1032	0.04023	2.745	Y	rs2076299	6	7525957	36.1	DSP	NM_004415.2	coding	[1450/844]
rs7230541	18	45219438	0.000491	G	T	0.07143	0.1957	0.3162	Y	rs7230541	18	45219438	36.1	DYM	NM_017653.2	intron	-8623
rs2166670	18	44938908	0.001527	T	C	0.1429	0.2696	0.4516	Y	rs2166670	18	44938908	36.1	DYM	NM_017653.2	intron	-5145
rs11082743	18	45024096	0.001514	C	T	0.129	0.2544	0.4341	Y	rs11082743	18	45024096	36.1	DYM	NM_017653.2	intron	-13282
rs16950548	18	45241638	0.000981	T	C	0.007937	0.09378	0.0773	Y	rs16950548	18	45241638	36.1	DYM	NM_017653.2	flanking_5UTR	-561
rs4470367	2	71627101	5.8e-05	A	G	0.09524	0.03056	3.339	N	rs4470367	2	71568954	36.1	DYSF	NM_003494.2	intron	-6346
rs6546696	2	71618827	0.001043	C	T	0.2857	0.1726	1.917	N	rs6546696	2	71560680	36.1	DYSF	NM_003494.2	intron	-841
rs6842241	4	148758424	0.001358	A	C	0.246	0.1434	1.949	Y	rs6842241	4	148620269	36.1	EDNRA	NM_001957.1	flanking_5UTR	-1306
rs925332	16	82569480	0.000383	T	C	0.1825	0.08938	2.275	Y	rs925332	16	82569480	36.1	EFCBP2	NM_019065.2	intron	-70
rs12583972	13	21088992	0.000282	A	G	0.05645	0.1837	0.2659	Y	rs12583972	13	21088992	36.1	EFHA1	NM_152726.1	flanking_5UTR	-12683
rs1206038	19	47554875	4.4e-05	C	T	0.1508	0.06061	2.752	N	rs1206038	19	47554875	36.1	MEGF8	NM_001410.1	coding	[96/71]
rs1206028	19	47547007	0.000966	C	T	0.1587	0.07759	2.243	N	rs1206028	19	47547007	36.1	MEGF8	NM_001410.1	intron	-201
rs1654623	19	47561396	4.05e-05	C	A	0.1508	0.06034	2.765	N	rs1654623	19	47561396	36.1	MEGF8	NM_001410.1	intron	-2142
rs4808812	19	18483443	0.000696	T	C	0.08621	0.2172	0.34	Y	rs4808812	19	18483443	36.1	ELL	NM_006532.2	intron	-10288
rs10242920	7	37142797	0.00081	A	C	0.3651	0.2356	1.866	Y	rs10242920	7	37336082	36.1	ELMO1	NM_014800.8	intron	-12660
rs7190235	16	10571432	0.000987	C	T	0.2903	0.4393	0.5221	Y	rs7190235	16	10571432	36.1	EMP2	NM_001424.3	intron	-10475
rs485710	5	172283244	0.000274	A	G	0.2619	0.4245	0.4811	N	rs485710	5	172283244	36.1	ERGIC1	NM_001031711.1	intron	-370
rs514627	5	172287645	0.001258	G	A	0.5397	0.3966	1.784	N	rs514627	5	172287645	36.1	ERGIC1	NM_001031711.1	intron	-1467
rs2161134	5	172279194	0.000637	G	A	0.5238	0.3738	1.843	N	rs2161134	5	172279194	36.1	ERGIC1	NM_020462.1	intron	-1250
rs7717884	5	172280509	0.001189	G	T	0.5556	0.4109	1.792	N	rs7717884	5	172280509	36.1	ERGIC1	NM_020462.1	intron	-2565
rs1269025	1	232771014	0.000791	A	G	0.4344	0.2933	1.851	Y	rs1269025	1	234511596	36.1	ERO1LB	NM_019891.2	intron	-9
rs925046	17	72306052	0.000575	A	G	0.1111	0.2443	0.3868	Y	rs925046	17	72306052	36.1	ET	NM_024311.2	flanking_3UTR	-19101
rs4951309	1	200844063	0.000554	T	C	0.2823	0.4385	0.5036	Y	rs4951309	1	202379029	36.1	ETNK2	NM_018208.1	intron	-1821
rs11242914	6	430586	9.65e-05	G	A	0.3934	0.2392	2.063	Y	rs11242914	6	430586	36.1	EXOC2	NM_018303.4	3UTR	[448/1084]
rs732523	12	45887110	0.000897	A	G	0.4127	0.2774	1.83	N	rs732523	12	45887110	36.1	PCED1B	NM_138371.1	flanking_5UTR	-9209
rs7974410	12	45880730	0.000578	G	A	0.4206	0.28	1.867	N	rs7974410	12	45880730	36.1	PCED1B	NM_138371.1	flanking_5UTR	-15589
rs5909691	X	119177559	4.71e-05	C	T	0.1905	0.3676	0.4049	Y	rs5909691	X	119279705	36.1	FAM70A	NM_017938.2	intron	-794
rs10009030	4	187896186	0.000595	A	C	0.4444	0.3012	1.856	Y	rs10009030	4	187758031	36.1	FAT	NM_005245.3	intron	-15
rs39937	5	127652527	0.001529	G	T	0.09524	0.03868	2.616	Y	rs39937	5	127652527	36.1	FBN2	NM_001999.3	intron	-191
rs3125815	1	11656954	0.000528	T	C	0.3333	0.2056	1.932	Y	rs3125815	1	11645275	36.1	FBXO44	NM_183412.2	3UTR	[1325/696]
rs6915111	6	153369202	0.000383	T	C	0.1984	0.1004	2.217	Y	rs6915111	6	153318781	36.1	FBXO5	NM_012177.2	flanking_3UTR	-14570
rs10057630	5	44363621	0.001096	C	T	0.06349	0.02038	3.259	N	rs10057630	5	44363621	36.1	FGF10	NM_004465.1	intron	-17232
rs13436788	5	44354381	0.001096	G	A	0.06349	0.02038	3.259	N	rs13436788	5	44354381	36.1	FGF10	NM_004465.1	intron	-7992
rs2066860	4	155887079	8.56e-05	A	G	0.09524	0.03135	3.253	Y	rs2066860	4	155748924	36.1	FGG	NM_021870.2	intron	-144
rs7558188	2	45686672	0.001296	T	G	0.3254	0.4707	0.5424	Y	rs7558188	2	45628525	36.1	FLJ10379	NM_018079.3	intron	-270
rs498377	7	112141325	0.000439	G	T	0.3492	0.2171	1.935	Y	rs498377	7	112334610	36.1	C7orf60	NM_152556.1	intron	-7987
rs10040610	5	6406815	1.11e-05	C	T	0.2302	0.1058	2.527	Y	rs10040610	5	6406815	36.1	FLJ33360	NM_001001702.1	flanking_5UTR	-16410
rs932364	6	6561589	0.001057	T	C	0.5159	0.3722	1.797	Y	rs932364	6	6561589	36.1	LY86-AS1	NM_173675.1	intron	-6275
rs7539948	1	113096057	0.001384	G	A	0.2143	0.1194	2.012	N	rs7539948	1	113185538	36.1	LINC01356	XR_000536.1	flanking_3UTR	-8420
rs11102555	1	113113032	0.001441	G	A	0.2143	0.1196	2.007	Y	rs11102555	1	113202513	36.1	LINC01356	XR_000536.1	flanking_5UTR	-8046
rs12082284	1	113098020	0.001384	G	A	0.2143	0.1194	2.012	N	rs12082284	1	113187501	36.1	LINC01356	XR_000536.1	flanking_3UTR	-6457
rs4953470	2	47291125	0.00088	C	T	0.1587	0.07714	2.257	Y	rs4953470	2	47232978	36.1	C2orf61	NM_173649.1	intron	-622
rs12988606	2	47250274	0.000724	T	C	0.3492	0.2213	1.888	Y	rs12988606	2	47192127	36.1	C2orf61	NM_173649.1	flanking_3UTR	-16964
rs12511504	4	26902028	0.000436	T	C	0.2778	0.1599	2.02	Y	rs12511504	4	26834857	36.1	LOC401123	NM_207490.1	flanking_5UTR	-5733
rs1445708	5	115326876	5.02e-05	T	C	0.2339	0.4158	0.4288	Y	rs1445708	5	115326876	36.1	AQPEP	NM_173800.3	coding	[662/32]
rs1428086	5	115367923	5.33e-06	A	G	0.2619	0.4673	0.4045	N	rs1428086	5	115367923	36.1	AQPEP	NM_173800.3	intron	-947
rs1529442	5	115377274	0.001065	C	T	0.4444	0.3072	1.804	N	rs1529442	5	115377274	36.1	AQPEP	NM_173800.3	intron	-742
rs7713570	5	115338599	0.000479	T	G	0.2381	0.3921	0.4845	Y	rs7713570	5	115338599	36.1	AQPEP	NM_173800.3	intron	-8284
rs10078748	5	115369510	0.001278	G	T	0.2619	0.1553	1.93	N	rs10078748	5	115369510	36.1	AQPEP	NM_173800.3	coding	[2/53]
rs2779499	9	14840816	0.000857	T	C	0.6111	0.4606	1.841	Y	rs2779499	9	14840816	36.1	FREM1	NM_144966.3	intron	-466
rs5935377	X	12439115	0.000668	C	T	0.1905	0.3354	0.4662	Y	rs5935377	X	12589379	36.1	FRMPD4	NM_014728.1	intron	-13524
rs4764341	12	10284495	0.001337	G	A	0.4603	0.3239	1.78	N	rs4764341	12	10284495	36.1	GABARAPL1	NM_031412.2	flanking_3UTR	-17501
rs12363821	11	11412452	9.23e-05	C	T	0.1587	0.06792	2.589	Y	rs12363821	11	11412452	36.1	GALNTL4	NM_198516.1	intron	-1542
rs4910346	11	11432403	0.000522	A	G	0.3095	0.1863	1.958	Y	rs4910346	11	11432403	36.1	GALNTL4	NM_198516.1	intron	-5344
rs1127091	1	150592485	0.001348	T	C	0.6349	0.4898	1.812	N	rs1127091	1	152046036	36.1	GATAD2B	NM_020699.1	3UTR	[307/3240]
rs1139620	1	150590921	0.001432	G	A	0.6349	0.4906	1.806	N	rs1139620	1	152044472	36.1	GATAD2B	NM_020699.1	flanking_3UTR	-1257
rs4341393	1	150589739	0.001432	C	T	0.6349	0.4906	1.806	N	rs4341393	1	152043290	36.1	GATAD2B	NM_020699.1	flanking_3UTR	-2439
rs9426935	1	150582473	0.001461	C	T	0.6349	0.4909	1.804	N	rs9426935	1	152036024	36.1	GATAD2B	NM_020699.1	flanking_3UTR	-9705
rs11583896	1	150582055	0.001375	A	G	0.4435	0.3082	1.789	N	rs11583896	1	152035606	36.1	GATAD2B	NM_020699.1	flanking_3UTR	-10123
rs10132733	14	22016071	0.001495	G	A	0.3254	0.2079	1.837	Y	rs10132733	14	22016071	36.1	GeneID:28697	-	flanking_5UTR	-465
rs6003245	22	21387166	0.000356	G	A	0.04762	0.01149	4.3	N	rs6003245	22	21392612	36.1	IGLV3-19	-	flanking_5UTR	-739
rs12484427	22	21395782	0.001025	G	T	0.04762	0.0128	3.856	N	rs12484427	22	21401228	36.1	IGLV2-18	-	flanking_5UTR	-6053
rs6855734	4	80669393	0.000151	A	C	0.1429	0.05982	2.619	Y	rs6855734	4	80531238	36.1	GK2	NM_033214.2	flanking_3UTR	-15293
rs3844218	16	73032691	0.000315	G	A	0.5159	0.3589	1.903	N	rs3844218	16	73032691	36.1	GLG1	NM_012201.4	flanking_3UTR	-10666
rs10518388	4	122637940	8.84e-05	A	C	0.2177	0.106	2.347	N	rs10518388	4	122499785	36.1	QRFPR	NM_198179.1	intron	-18570
rs691712	4	122654412	0.001175	A	G	0.1984	0.3368	0.4874	Y	rs691712	4	122516257	36.1	QRFPR	NM_198179.1	intron	-4656
rs17051344	4	122642868	0.000473	A	G	0.2143	0.1129	2.143	N	rs17051344	4	122504713	36.1	QRFPR	NM_198179.1	intron	-16200
rs17304618	19	40562276	0.000983	A	G	0.1825	0.3214	0.4715	Y	rs17304618	19	40562276	36.1	GPR42	NM_005305.1	flanking_3UTR	-7134
rs10012463	4	94715352	0.000865	T	C	0.3197	0.4726	0.5244	Y	rs10012463	4	94577197	36.1	GRID2	NM_001510.1	intron	-14055
rs363528	21	29936230	0.00115	C	T	0.2063	0.1123	2.055	Y	rs363528	21	29936230	36.1	GRIK1	NM_000830.3	flanking_3UTR	-787
rs2158797	7	73307063	0.000489	A	G	0.6508	0.4929	1.917	Y	rs2158797	7	73500348	36.1	GTF2IRD1	NM_016328.1	flanking_5UTR	-5708
rs10517620	4	157034163	0.000551	A	G	0.3175	0.1931	1.944	Y	rs10517620	4	156896008	36.1	GUCY1B3	NM_000857.1	intron	-3657
rs1396499	5	54337165	0.00081	A	G	0.1825	0.3239	0.4661	Y	rs1396499	5	54337165	36.1	GZMK	NM_002104.2	flanking_5UTR	-18699
rs11741808	5	140984515	0.001113	G	A	0.246	0.142	1.972	Y	rs11741808	5	140984515	36.1	HDAC3	NM_003883.2	intron	-444
rs12690403	X	65273768	6.02e-05	A	C	0.07143	0.01934	3.9	Y	rs12690403	X	65407472	36.1	HEPH	NM_014799.2	flanking_3UTR	-3516
rs11744885	5	102570574	0.001264	A	G	0.1587	0.07889	2.203	Y	rs11744885	5	102570574	36.1	PPIP5K2	NM_015216.2	flanking_3UTR	-3765
rs10489755	1	182836145	0.000182	A	G	0.1111	0.2586	0.3583	N	rs10489755	1	184371111	36.1	HMCN1	NM_031935.1	intron	-1312
rs9286859	1	182835078	0.00024	T	G	0.127	0.2746	0.3843	N	rs9286859	1	184370044	36.1	HMCN1	NM_031935.1	intron	-1880
rs9286860	1	182836468	0.000226	T	C	0.127	0.2753	0.3828	N	rs9286860	1	184371434	36.1	HMCN1	NM_031935.1	intron	-989
rs12080760	1	182840953	0.000372	T	G	0.1984	0.3518	0.456	N	rs12080760	1	184375919	36.1	HMCN1	NM_031935.1	intron	-2192
rs2030731	11	63130224	0.001254	T	C	0.4127	0.2808	1.8	N	rs2030731	11	63130224	36.1	PLA2G16	NM_007069.1	intron	-7824
rs11231528	11	63122965	0.001352	A	C	0.4127	0.2816	1.793	N	rs11231528	11	63122965	36.1	PLA2G16	NM_007069.1	intron	-754
rs33120	16	82412097	0.000493	T	C	0.3175	0.4749	0.5142	N	rs33120	16	82412097	36.1	HSBP1	NM_001537.2	flanking_3UTR	-8002
rs4522	16	82403699	0.001176	A	G	0.2778	0.4227	0.5253	N	rs4522	16	82403699	36.1	HSBP1	NM_001537.2	3UTR	[1172/396]
rs4865829	5	53775160	0.000843	T	C	0.2222	0.3676	0.4916	N	rs4865829	5	53775160	36.1	HSPB3	NM_006308.1	flanking_5UTR	-12042
rs4865826	5	53768734	0.001238	C	A	0.1667	0.3002	0.4663	N	rs4865826	5	53768734	36.1	HSPB3	NM_006308.1	flanking_5UTR	-18468
rs7722951	5	53775287	0.001374	T	C	0.2063	0.3435	0.4969	N	rs7722951	5	53775287	36.1	HSPB3	NM_006308.1	flanking_5UTR	-11915
rs1810636	20	2602925	0.000176	T	G	0.3333	0.5032	0.4936	Y	rs1810636	20	2602925	36.1	IDH3B	NM_174855.1	flanking_5UTR	-10082
rs560096	11	68435538	0.000701	T	C	0.2619	0.151	1.995	Y	rs560096	11	68435538	36.1	IGHMBP2	NM_002180.1	coding	[54/109]
rs6637820	X	130125843	0.000193	A	C	0.1746	0.08098	2.401	Y	rs6637820	X	130227989	36.1	IGSF1	NM_001555.2	flanking_3UTR	-7172
rs7583215	2	102312572	4.74e-05	T	C	0.2619	0.1346	2.281	N	rs7583215	2	102220486	36.1	IL1RL2	NM_003854.2	intron	-1598
rs2287041	2	102311384	0.000366	A	C	0.2381	0.1288	2.114	N	rs2287041	2	102219298	36.1	IL1RL2	NM_003854.2	intron	-1129
rs9367	17	71265256	0.000499	C	T	0.3175	0.1923	1.954	Y	rs9367	17	71265256	36.1	ITGB4	NM_001005619.1	3UTR	[24/238]
rs1751097	X	78418287	0.000289	C	T	0.246	0.1332	2.123	Y	rs1751097	X	78498798	36.1	ITM2A	NM_004867.3	flanking_3UTR	-3739
rs2056918	X	78435323	0.000599	C	T	0.2869	0.4435	0.5047	Y	rs2056918	X	78515834	36.1	ITM2A	NM_004867.3	flanking_5UTR	-6131
rs13205612	6	15477877	0.000246	G	A	0.2302	0.1207	2.178	Y	rs13205612	6	15477877	36.1	JARID2	NM_004973.2	intron	-4450
rs2280231	11	47557014	0.001304	T	C	0.4127	0.2812	1.796	Y	rs2280231	11	47557014	36.1	KBTBD4	NM_016506.3	5UTR	[58/64]
rs17108108	12	69084184	0.000893	C	T	0.1349	0.06142	2.383	Y	rs17108108	12	69084184	36.1	KCNMB4	NM_014505.4	intron	-3801
rs1011420	18	44536980	0.000538	G	A	0.627	0.4705	1.892	Y	rs1011420	18	44536980	36.1	CTIF	NM_014772.1	intron	-1308
rs10485379	6	97640310	0.001113	A	C	0.2063	0.1121	2.059	Y	rs10485379	6	97640310	36.1	KIAA1900	NM_052904.1	intron	-372
rs9572312	13	69406164	0.000571	C	T	0.5556	0.4023	1.857	Y	rs9572312	13	69406164	36.1	KLHL1	NM_020866.1	intron	-6009
rs8104441	19	56133619	0.001309	C	T	0.07143	0.1831	0.3431	Y	rs8104441	19	56133619	36.1	KLK5	NM_012427.3	flanking_3UTR	-4752
rs11611333	12	10358334	0.000649	G	A	0.5476	0.3963	1.844	N	rs11611333	12	10358334	36.1	KLRD1	NM_007334.1	intron	-205
rs1600130	12	10345763	0.001456	T	C	0.5238	0.3834	1.769	Y	rs1600130	12	10345763	36.1	KLRD1	NM_002262.2	flanking_5UTR	-5921
rs2617146	12	10358236	0.000931	C	T	0.5476	0.4005	1.812	N	rs2617146	12	10358236	36.1	KLRD1	NM_007334.1	intron	-303
rs11487092	7	107287691	0.001491	A	G	0.04762	0.01333	3.701	Y	rs11487092	7	107480976	36.1	LAMB4	NM_007356.1	intron	-1038
rs6593937	1	200484936	0.00018	C	T	0.1667	0.0755	2.449	Y	rs6593937	1	202019902	36.1	LAX1	NM_017773.2	flanking_3UTR	-7779
rs16951344	15	65924897	0.001264	G	T	0.1587	0.07889	2.203	Y	rs16951344	15	65924897	36.1	SKOR1	NM_001031807.1	flanking_3UTR	-11669
rs1041389	10	90981159	0.001535	A	G	0.2937	0.4357	0.5384	Y	rs1041389	10	90981159	36.1	LIPA	NM_000235.2	intron	-3024
rs11057009	12	16664068	0.001379	A	G	0.25	0.146	1.95	Y	rs11057009	12	16664068	36.1	LMO3	NM_001001395.1	flanking_5UTR	-11777
rs217947	X	118301439	0.000352	T	G	0.2302	0.3874	0.4727	N	rs217947	X	118403585	36.1	SLC25A43	NM_145305.1	flanking_5UTR	-13466
rs6945096	7	150553339	0.000989	T	C	0.4194	0.2833	1.827	N	rs6945096	7	150746624	36.1	WDR86	NM_198285.1	flanking_5UTR	-7951
rs7718486	5	179026037	0.000625	C	T	0.1452	0.2855	0.4251	Y	rs7718486	5	179026037	36.1	LOC441120	NM_001013718.1	flanking_3UTR	-13197
rs11641117	16	73025194	0.000193	T	C	0.4683	0.3113	1.948	N	rs11641117	16	73025194	36.1	CLEC18B	NM_001011880.1	flanking_5UTR	-12403
rs13339629	16	73024461	0.000415	A	G	0.127	0.05355	2.571	N	rs13339629	16	73024461	36.1	CLEC18B	NM_001011880.1	flanking_5UTR	-11670
rs3807732	7	77385666	0.001358	G	A	0.0873	0.0337	2.743	Y	rs3807732	7	77578951	36.1	MAGI2	NM_012301.3	intron	-13996
rs12144850	1	117707941	0.000589	C	A	0.3889	0.2529	1.88	Y	rs12144850	1	117797422	36.1	MAN1A2	NM_006699.3	intron	-7212
rs17244601	15	65859435	0.000636	C	A	0.246	0.1382	2.035	Y	rs17244601	15	65859435	36.1	MAP2K5	NM_145161.1	intron	-7291
rs8042507	15	65836028	0.000742	G	T	0.3651	0.2348	1.874	Y	rs8042507	15	65836028	36.1	MAP2K5	NM_145161.1	intron	-8035
rs17654215	6	137102706	0.001137	C	T	0.1587	0.07837	2.219	Y	rs17654215	6	137102706	36.1	MAP3K5	NM_005923.3	intron	-19286
rs16828708	2	149104442	0.001519	G	A	0.3889	0.262	1.792	Y	rs16828708	2	148987180	36.1	MBD5	NM_018328.3	3UTR	[199/336]
rs2408871	5	126801758	0.000821	C	A	0.2976	0.1608	2.211	Y	rs2408871	5	126801758	36.1	MEGF10	NM_032446.1	intron	-272
rs14541	12	8691833	0.000259	C	T	0.25	0.1349	2.138	Y	rs14541	12	8691833	36.1	MFAP5	NM_003480.2	3UTR	[2026/120]
rs11673306	19	56000200	0.00116	A	G	0.3333	0.2123	1.856	Y	rs11673306	19	56000200	36.1	MGC13170	NM_199250.1	flanking_5UTR	-416
rs842274	3	16302859	0.001522	C	A	0.5714	0.4292	1.773	N	rs842274	3	16302859	36.1	OXNAD1	NM_138381.1	coding	[6/100]
rs1566972	3	16295364	0.001527	C	T	0.5714	0.4292	1.773	N	rs1566972	3	16295364	36.1	OXNAD1	NM_138381.1	intron	-7131
rs1366223	5	177581094	0.000936	C	T	0.3651	0.2369	1.852	Y	rs1366223	5	177581094	36.1	PHYKPL	NM_032921.1	intron	-868
rs303080	6	10554691	0.000199	A	G	0.254	0.1369	2.146	Y	rs303080	6	10554691	36.1	LINC00518	NM_152738.1	flanking_5UTR	-11931
rs7307214	12	3721310	0.000294	A	G	0.2778	0.1573	2.061	Y	rs7307214	12	3721310	36.1	MGC4266	NM_032680.2	intron	-8673
rs7503175	17	285508	0.000866	T	C	0.5083	0.3597	1.84	Y	rs7503175	17	285508	36.1	FAM101B	NM_182705.1	flanking_3UTR	-7519
rs7856579	9	20327131	0.000874	A	G	0.0873	0.03249	2.848	Y	rs7856579	9	20327131	36.1	MLLT3	NM_004529.1	flanking_3UTR	-7837
rs2846204	11	68515361	0.001317	A	G	0.1667	0.2993	0.4682	N	rs2846204	11	68515361	36.1	MRGPRD	NM_198923.2	flanking_5UTR	-10330
rs2846194	11	68511619	0.00134	A	G	0.2222	0.1251	1.998	N	rs2846194	11	68511619	36.1	MRGPRD	NM_198923.2	flanking_5UTR	-6588
rs2602814	11	68517998	0.000333	A	C	0.6121	0.4437	1.978	N	rs2602814	11	68517998	36.1	MRGPRF	NM_145015.2	flanking_3UTR	-10445
rs7120548	11	47619508	0.000852	C	T	0.4444	0.3049	1.824	Y	rs7120548	11	47619508	36.1	MTCH2	NM_014342.2	intron	-999
rs10237622	7	91132011	3.17e-05	T	G	0.2222	0.4069	0.4165	Y	rs10237622	7	91325296	36.1	MTERF	NM_006980.3	flanking_3UTR	-14661
rs442014	21	41689764	2.95e-08	G	A	0.2302	0.08604	3.176	N	rs442014	21	41689764	36.1	MX2	NM_002463.1	intron	-182
rs81481	21	41693232	0.000148	T	C	0.2857	0.1588	2.118	N	rs81481	21	41693232	36.1	MX2	NM_002463.1	intron	-98
rs441437	21	41690167	6.59e-07	G	A	0.246	0.1053	2.773	N	rs441437	21	41690167	36.1	MX2	NM_002463.1	intron	-585
rs466092	21	41696411	0.000298	A	G	0.2857	0.158	2.131	N	rs466092	21	41696411	36.1	MX2	NM_002463.1	intron	-486
rs10496176	2	70085280	0.001537	C	T	0.2581	0.1531	1.924	Y	rs10496176	2	70027133	36.1	MXD1	NM_002357.2	flanking_3UTR	-3552
rs13537	5	16715297	0.0006	T	C	0.3413	0.4966	0.5252	Y	rs13537	5	16715297	36.1	MYO10	NM_012334.1	flanking_3UTR	-3116
rs1549343	2	170919292	5.94e-05	C	T	0.5	0.3285	2.044	Y	rs1549343	2	170802031	36.1	MYO3B	NM_138995.1	intron	-1139
rs11872867	18	3193194	0.000263	G	A	0.3413	0.2065	1.991	N	rs11872867	18	3193194	36.1	MYOM1	NM_003803.2	intron	-9238
rs4296341	18	3199127	0.001251	A	C	0.2778	0.1677	1.909	N	rs4296341	18	3199127	36.1	MYOM1	NM_003803.2	intron	-5805
rs492799	11	64591882	0.000506	A	C	0	0.09934	0	Y	rs492799	11	64591882	36.1	NAALADL1	NM_005468.2	flanking_5UTR	-9297
rs4734039	8	102809770	0.000628	T	C	0.4524	0.3088	1.849	N	rs4734039	8	102809770	36.1	NCALD	NM_032041.1	intron	-8718
rs2387620	8	102777547	0.000911	G	A	0.4603	0.3197	1.815	N	rs2387620	8	102777547	36.1	NCALD	NM_032041.1	intron	-3247
rs6468787	8	102782050	0.001159	G	A	0.4762	0.3367	1.791	N	rs6468787	8	102782050	36.1	NCALD	NM_032041.1	intron	-7750
rs6993923	8	102814597	0.000993	T	C	0.3016	0.185	1.903	N	rs6993923	8	102814597	36.1	NCALD	NM_032041.1	intron	-13545
rs16868250	8	102809675	0.001059	T	C	0.3016	0.1855	1.896	N	rs16868250	8	102809675	36.1	NCALD	NM_032041.1	intron	-8623
rs3812430	8	71212926	0.001276	T	G	0.03175	0.1283	0.2228	Y	rs3812430	8	71212926	36.1	NCOA2	NM_006540.2	intron	-66
rs6566967	18	54228718	0.000457	T	C	0.1984	0.1014	2.195	Y	rs6566967	18	54228718	36.1	NEDD4L	NM_015277.2	flanking_3UTR	-12349
rs11039149	11	47233251	0.000828	G	A	0.4127	0.2766	1.837	Y	rs11039149	11	47233251	36.1	NR1H3	NM_005693.1	flanking_5UTR	-4058
rs3887856	4	149527663	0.000351	T	C	0.3651	0.2283	1.943	Y	rs3887856	4	149389508	36.1	NR3C2	NM_000901.1	intron	-11072
rs3784415	15	86454485	0.001326	G	T	0.1984	0.1074	2.058	Y	rs3784415	15	86454485	36.1	NTRK3	NM_002530.2	intron	-16021
rs421635	7	150483670	0.000846	T	C	0.3889	0.2563	1.847	Y	rs421635	7	150676955	36.1	NYREN18	NM_016118.3	intron	-137
rs6655792	X	123323072	2.87e-05	A	G	0.05556	0.2079	0.2241	Y	rs6655792	X	123425218	36.1	ODZ1	NM_014253.1	intron	-10196
rs231674	17	3137283	0.000575	T	C	0.2937	0.4485	0.5111	Y	rs231674	17	3137283	36.1	OR3A1	NM_002550.1	flanking_3UTR	-4396
rs1123991	11	4659741	0.001194	G	T	0.254	0.1486	1.95	N	rs1123991	11	4659741	36.1	OR51E2	NM_030774.2	coding	[186/776]
rs17225881	11	4656075	0.000318	G	A	0.1984	0.09948	2.241	N	rs17225881	11	4656075	36.1	OR51E2	NM_030774.2	flanking_3UTR	-1902
rs1204772	11	65338155	0.001059	A	G	0.2381	0.1356	1.992	Y	rs1204772	11	65338155	36.1	OVOL1	NM_004561.2	flanking_3UTR	-16894
rs12798517	11	72666642	0.000455	G	A	0.127	0.05387	2.555	Y	rs12798517	11	72666642	36.1	P2RY6	NM_176798.1	intron	-5483
rs6122972	20	48808649	0.000172	G	A	0.3145	0.1813	2.072	Y	rs6122972	20	48808649	36.1	PARD6B	NM_032521.1	flanking_3UTR	-5135
rs6080616	20	17200213	1.55e-05	A	G	0.619	0.4253	2.196	Y	rs6080616	20	17200213	36.1	PCSK2	NM_002594.2	intron	-11224
rs6080654	20	17282907	0.001232	A	G	0.3254	0.2062	1.857	Y	rs6080654	20	17282907	36.1	PCSK2	NM_002594.2	intron	-4065
rs10485570	20	17303748	0.000153	T	C	0.254	0.1353	2.175	Y	rs10485570	20	17303748	36.1	PCSK2	NM_002594.2	intron	-5826
rs9355540	6	165945414	0.00011	A	C	0.09524	0.03187	3.198	Y	rs9355540	6	165894993	36.1	PDE10A	NM_006661.1	intron	-14897
rs1432515	2	182878419	0.000754	C	T	0.6111	0.459	1.852	Y	rs1432515	2	182761158	36.1	PDE1A	NM_001003683.1	intron	-793
rs374003	5	76737959	0.000244	G	A	0.2937	0.1682	2.055	Y	rs374003	5	76737959	36.1	PDE8B	NM_003719.2	intron	-1003
rs12529070	6	107562863	0.000764	C	A	0.1967	0.3433	0.4684	Y	rs12529070	6	107562863	36.1	PDSS2	NM_020381.2	flanking_3UTR	-17593
rs9910747	17	17374684	0.001045	C	A	0.127	0.05695	2.409	Y	rs9910747	17	17374684	36.1	PEMT	NM_148172.1	intron	-8250
rs2892550	10	3135541	0.000748	C	A	0.127	0.2602	0.4136	Y	rs2892550	10	3135541	36.1	PFKP	NM_002627.3	intron	-430
rs3740894	11	124804948	0.001445	T	C	0.03175	0.1267	0.226	Y	rs3740894	11	124804948	36.1	PKNOX2	NM_022062.1	intron	-121
rs4651343	1	183649644	0.001511	A	C	0.381	0.2551	1.797	Y	rs4651343	1	185184610	36.1	PLA2G4A	NM_024420.1	intron	-1802
rs372623	3	172786760	3.82e-05	C	T	0.5556	0.3745	2.087	N	rs372623	3	172786752	36.1	PLD1	NM_002662.2	flanking_3UTR	-14587
rs83616	3	172794638	0.000301	G	A	0.5794	0.4177	1.92	N	rs83616	3	172794630	36.1	PLD1	NM_002662.2	flanking_3UTR	-6709
rs360402	3	172792322	0.000695	G	A	0.4524	0.3098	1.84	N	rs360402	3	172792314	36.1	PLD1	NM_002662.2	flanking_3UTR	-9025
rs360412	3	172789627	0.000247	A	G	0.4841	0.3278	1.925	N	rs360412	3	172789619	36.1	PLD1	NM_002662.2	flanking_3UTR	-11720
rs626270	3	172784136	7.37e-05	T	C	0.5476	0.3735	2.031	N	rs626270	3	172784128	36.1	PLD1	NM_002662.2	flanking_3UTR	-17211
rs1048257	14	104475429	0.000402	A	G	0.2937	0.453	0.502	N	rs1048257	14	104475429	36.1	PLD4	NM_138790.1	flanking_3UTR	-4811
rs2819419	14	104477283	0.001101	A	C	0.2937	0.4401	0.5288	N	rs2819419	14	104477283	36.1	PLD4	NM_138790.1	flanking_3UTR	-6665
rs275349	6	151059919	0.000642	T	C	0.1349	0.2717	0.4181	Y	rs275349	6	151009498	36.1	PLEKHG1	NM_001029884.1	intron	-4059
rs5987126	X	152453473	0.000627	C	T	0.5317	0.381	1.845	Y	rs5987126	X	152585820	36.1	PNCK	NM_198452.1	flanking_3UTR	-2562
rs2239797	6	36369648	0.000438	G	T	0.1746	0.08464	2.288	Y	rs2239797	6	36369648	36.1	PNPLA1	NM_173676.1	intron	-297
rs12870273	13	37071439	0.000998	T	C	0.1032	0.04206	2.62	Y	rs12870273	13	37071439	36.1	POSTN	NM_006475.1	flanking_5UTR	-565
rs732278	2	104932216	0.001132	A	C	0.3016	0.448	0.532	Y	rs732278	2	104840130	36.1	POU3F3	NM_006236.1	flanking_3UTR	-227
rs1975920	12	27627253	0.00022	G	T	0.5081	0.347	1.943	Y	rs1975920	12	27627253	36.1	PPFIBP1	NM_003622.2	intron	-4814
rs3757237	6	109865371	0.001247	T	C	0.1508	0.07341	2.241	Y	rs3757237	6	109865371	36.1	PPIL6	NM_173672.1	intron	-1276
rs7736604	5	146048855	0.000353	T	G	0.4127	0.2685	1.914	Y	rs7736604	5	146048855	36.1	PPP2R2B	NM_181676.1	intron	-2029
rs11725662	4	122029570	0.001226	G	T	0.4921	0.3519	1.784	Y	rs11725662	4	121891415	36.1	PRDM5	NM_018699.2	intron	-3743
rs12140760	1	170161652	0.000789	A	G	0.5397	0.3911	1.826	Y	rs12140760	1	171696618	36.1	PRDX6	NM_004905.2	flanking_5UTR	-16491
rs1937671	10	53321918	0.001141	A	G	0.3333	0.2121	1.857	Y	rs1937671	10	53321918	36.1	PRKG1	NM_006258.1	intron	-15355
rs2126759	10	53560072	0.001042	C	T	0.1111	0.2365	0.4035	Y	rs2126759	10	53560072	36.1	PRKG1	NM_006258.1	intron	-3534
rs9633179	X	3535471	0.000222	G	T	0.1984	0.0977	2.286	Y	rs9633179	X	3552110	36.1	PRKX	NM_005044.1	intron	-2350
rs7282606	21	46868420	0.000517	G	A	0.6111	0.4544	1.887	Y	rs7282606	21	46868420	36.1	PRMT2	NM_001535.2	flanking_5UTR	-11535
rs17699052	21	18647290	0.000292	G	A	0.1032	0.03848	2.875	Y	rs17699052	21	18647290	36.1	PRSS7	NM_002772.1	intron	-50
rs11877878	18	22018233	0.000871	G	A	0.1429	0.06649	2.34	Y	rs11877878	18	22018233	36.1	PSMA8	NM_001025097.1	intron	-5141
rs17336700	16	72892705	6.65e-05	C	T	0.2619	0.1364	2.246	Y	rs17336700	16	72892705	36.1	PSMD7	NM_002811.3	intron	-162
rs7541092	1	71074493	0.000543	A	G	0.07143	0.02299	3.269	Y	rs7541092	1	71135060	36.1	PTGER3	NM_198720.1	intron	-10461
rs7776358	6	128385456	0.001412	C	T	0.3571	0.2341	1.818	Y	rs7776358	6	128385456	36.1	PTPRK	NM_002844.2	intron	-13350
rs7243209	18	8223278	0.000908	G	A	0.2619	0.1528	1.967	Y	rs7243209	18	8223278	36.1	PTPRM	NM_002845.2	intron	-10778
rs6944306	7	157200090	8.86e-05	T	C	0.5159	0.3464	2.011	Y	rs6944306	7	157393375	36.1	PTPRN2	NM_130843.1	intron	-9185
rs9306955	4	37793416	0.000126	A	C	0.5873	0.4159	1.999	Y	rs9306955	4	37647245	36.1	PTTG2	NM_006607.1	flanking_3UTR	-8219
rs7707427	5	34930387	0.000428	C	T	0.5726	0.414	1.896	Y	rs7707427	5	34930387	36.1	RAD1	NM_002853.3	flanking_3UTR	-10735
rs4902613	14	68144437	0.000627	G	A	0.2619	0.1502	2.007	Y	rs4902613	14	68144437	36.1	RAD51B	NM_133509.2	flanking_3UTR	-12070
rs2423064	20	4761678	0.000241	G	A	0.4841	0.3275	1.927	Y	rs2423064	20	4761678	36.1	RASSF2	NM_014737.1	flanking_5UTR	-9387
rs1982200	2	25117078	0.000168	G	A	0.3175	0.4877	0.4885	Y	rs1982200	2	25058931	36.1	DNAJC27	NM_016544.1	flanking_5UTR	-10603
rs713587	2	25069932	0.000725	T	C	0.3413	0.4943	0.5301	N	rs713587	2	25011785	36.1	DNAJC27	NM_016544.1	flanking_3UTR	-8224
rs7880254	X	129289361	0.001435	G	A	0.1429	0.0687	2.259	Y	rs7880254	X	129391507	36.1	RBMX2	NM_016024.1	flanking_3UTR	-16198
rs9165	12	120682507	0.001437	T	C	0.1746	0.3072	0.477	Y	rs9165	12	120704170	36.1	RHOF	NM_019034.2	intron	-689
rs7226659	18	38742277	0.001487	T	G	0.07143	0.02512	2.985	Y	rs7226659	18	38742277	36.1	RIT2	NM_002930.1	intron	-15258
rs5918516	X	37879207	0.000434	T	C	0.1032	0.238	0.3684	Y	rs5918516	X	38007934	36.1	RPGR	NM_000328.2	flanking_3UTR	-5433
rs4131420	X	37943804	0.001385	C	T	0.05556	0.1611	0.3063	Y	rs4131420	X	38072531	36.1	RPGR	NM_001023582.1	flanking_5UTR	-799
rs9818	17	1785102	0.001398	T	C	0.4286	0.296	1.784	Y	rs9818	17	1785102	36.1	RTN4RL1	NM_178568.2	3UTR	[381/1437]
rs960472	1	234227411	0.000376	A	G	0.1148	0.2568	0.3751	N	rs960472	1	235967993	36.1	RYR2	NM_001035.1	intron	-4226
rs10925504	1	234230911	0.00134	C	T	0.1508	0.2807	0.455	N	rs10925504	1	235971493	36.1	RYR2	NM_001035.1	intron	-726
rs2839347	21	46841376	0.000337	A	G	0.1429	0.0627	2.492	N	rs2839347	21	46841376	36.1	S100B	NM_006272.1	flanking_3UTR	-1583
rs2839343	21	46840297	0.000337	G	A	0.1429	0.0627	2.492	N	rs2839343	21	46840297	36.1	S100B	NM_006272.1	flanking_3UTR	-2662
rs3778002	6	116810619	0.000408	T	C	0.1508	0.06851	2.414	Y	rs3778002	6	116810619	36.1	DSE	NM_013352.1	intron	-11642
rs5955616	X	18130206	4.27e-05	C	T	0.5317	0.3539	2.073	Y	rs5955616	X	18280470	36.1	SCML2	NM_006089.1	intron	-2163
rs3811815	4	170418319	0.001093	T	C	0.3016	0.1857	1.893	Y	rs3811815	4	170280164	36.1	SH3RF1	NM_020870.2	intron	-172
rs11932941	4	170442677	0.001202	A	C	0.3016	0.1865	1.883	Y	rs11932941	4	170304522	36.1	SH3MD2	NM_020870.2	intron	-8684
rs12729264	1	228945071	9.34e-05	T	C	0.2143	0.1045	2.337	Y	rs12729264	1	230704959	36.1	SIPA1L2	NM_020808.1	intron	-8930
rs6743957	2	228699785	0.000338	T	C	0.3413	0.2085	1.967	Y	rs6743957	2	228582524	36.1	SKIP	NM_030623.1	intron	-6842
rs1473537	1	202637025	6.66e-05	A	G	0.1905	0.08699	2.47	N	rs1473537	1	204171991	36.1	SLC26A9	NM_052934.2	intron	-402
rs12741299	1	202646173	6.87e-05	T	C	0.1746	0.07684	2.541	N	rs12741299	1	204181139	36.1	SLC26A9	NM_134325.1	flanking_5UTR	-1928
rs16856468	1	202619980	0.000401	G	A	0.1667	0.07889	2.335	Y	rs16856468	1	204154946	36.1	SLC26A9	NM_052934.2	intron	-210
rs2305054	2	220332027	0.000214	T	C	0.2698	0.1492	2.108	Y	rs2305054	2	220214766	36.1	SLC4A3	NM_005070.1	3UTR	[71/162]
rs1886263	9	2186566	0.000894	A	G	0.3889	0.2568	1.842	Y	rs1886263	9	2186566	36.1	SMARCA2	NM_139045.2	flanking_3UTR	-2942
rs6687221	1	242266375	0.000866	A	G	0.3968	0.2633	1.841	Y	rs6687221	1	244006957	36.1	SMYD3	NM_022743.1	intron	-12883
rs7099278	10	107015790	0.000969	G	A	0.1746	0.08856	2.177	Y	rs7099278	10	107015790	36.1	SORCS3	NM_014978.1	flanking_3UTR	-807
rs11675655	2	214636157	0.001292	C	T	0.246	0.3877	0.5154	Y	rs11675655	2	214518896	36.1	SPAG16	NM_024532.3	intron	-15782
rs5960238	X	56910454	0.001436	T	C	0.06349	0.02091	3.175	Y	rs5960238	X	57044158	36.1	SPIN3	NM_001010862.1	flanking_5UTR	-5491
rs5963386	X	37765569	0.001299	T	C	0.07143	0.1832	0.3429	N	rs5963386	X	37894296	36.1	SRPX	NM_006307.2	intron	-205
rs5917553	X	37837873	0.000738	T	G	0.03175	0.1351	0.2098	Y	rs5917553	X	37966600	36.1	SRPX	NM_006307.2	flanking_5UTR	-1525
rs5964305	X	37762663	0.001362	C	T	0.07143	0.1826	0.3443	N	rs5964305	X	37891390	36.1	SRPX	NM_006307.2	flanking_3UTR	-2146
rs4778897	15	79407581	0.001385	A	G	0.07258	0.02539	3.004	Y	rs4778897	15	79407581	36.1	STARD5	NM_030574.2	flanking_5UTR	-4002
rs1005141	15	89585481	0.001255	C	A	0.3968	0.267	1.806	Y	rs1005141	15	89585481	36.1	SV2B	NM_014848.2	intron	-10572
rs2285605	16	19149942	0.000741	A	C	0.3492	0.2215	1.886	Y	rs2285605	16	19149942	36.1	SYT17	NM_016524.2	intron	-6281
rs4827331	X	37705049	0.001169	G	A	0.05556	0.1633	0.3015	Y	rs4827331	X	37833776	36.1	SYTL5	NM_138780.1	coding	[133/8]
rs2064802	X	37740537	0.000847	G	A	0.06349	0.1782	0.3127	Y	rs2064802	X	37869264	36.1	SYTL5	NM_138780.1	intron	-231
rs7908768	10	123882864	0.000607	C	T	0.2381	0.1319	2.056	Y	rs7908768	10	123882864	36.1	TACC2	NM_206862.1	intron	-625
rs10887112	10	124005699	0.000723	T	C	0.2381	0.3868	0.4954	Y	rs10887112	10	124005699	36.1	TACC2	NM_206860.1	flanking_3UTR	-1652
rs2521582	X	9478721	0.000983	T	C	0.07937	0.1972	0.3509	Y	rs2521582	X	9628985	36.1	TBL1X	NM_005647.2	intron	-3516
rs2284205	7	139073572	0.000541	A	G	0.04762	0.162	0.2587	Y	rs2284205	7	139266857	36.1	TBXAS1	NM_030984.1	intron	-9268
rs1891787	10	132798458	0.000891	A	G	0.373	0.2432	1.851	Y	rs1891787	10	132798458	36.1	TCERG1L	NM_174937.1	intron	-5851
rs11595128	10	114903468	0.0011	T	G	0.2381	0.1358	1.988	Y	rs11595128	10	114903468	36.1	TCF7L2	NM_030756.1	intron	-1279
rs4905365	14	95172592	0.001276	C	T	0.1508	0.2813	0.4536	Y	rs4905365	14	95172592	36.1	TCL6	NM_020553.2	flanking_5UTR	-14676
rs4551517	X	69887628	0.001291	A	G	0.1032	0.2239	0.3988	Y	rs4551517	X	70021332	36.1	TEX11	NM_031276.2	intron	-4648
rs5936964	X	69721101	0.001337	C	T	0.1667	0.2991	0.4686	Y	rs5936964	X	69854805	36.1	TEX11	NM_031276.2	intron	-4388
rs17131536	1	91893499	0.000176	C	T	0.1429	0.06034	2.595	Y	rs17131536	1	91954066	36.1	TGFBR3	NM_003243.2	intron	-315
rs5025055	1	91853837	0.000956	T	C	0.06349	0.02011	3.303	Y	rs5025055	1	91914404	36.1	TGFBR3	NM_003243.2	flanking_3UTR	-6171
rs3825804	15	69857059	2.13e-06	A	G	0.1667	0.06119	3.068	Y	rs3825804	15	69857059	36.1	THSD4	NM_024817.1	3UTR	[291/960]
rs11639050	15	69868334	5.07e-05	T	G	0.1349	0.05172	2.859	Y	rs11639050	15	69868334	36.1	THSD4	NM_024817.1	flanking_3UTR	-10315
rs4485771	4	167251138	0.001267	A	G	0.4365	0.302	1.791	Y	rs4485771	4	167112983	36.1	TLL1	NM_012464.3	intron	-17000
rs1503294	4	167262868	0.001539	C	T	0.4206	0.29	1.778	Y	rs1503294	4	167124713	36.1	TLL1	NM_012464.3	intron	-5270
rs2004107	3	150584509	0.000792	G	A	0.05556	0.1682	0.2908	Y	rs2004107	3	150584501	36.1	TM4SF1	NM_014220.2	flanking_5UTR	-6243
rs2790051	1	162474074	0.001166	C	T	0.2937	0.4394	0.5304	Y	rs2790051	1	164009040	36.1	TMCO1	NM_019026.2	flanking_5UTR	-4328
rs3929667	1	19797877	0.000565	C	T	0.2857	0.168	1.981	Y	rs3929667	1	19925158	36.1	TMCO4	NM_181719.2	intron	-11294
rs7555395	1	93322956	0.000506	C	T	0.4111	0.2496	2.099	Y	rs7555395	1	93383523	36.1	TMED5	NM_016040.3	flanking_3UTR	-6476
rs10506247	12	43038952	0.000687	C	T	0.3333	0.4869	0.5269	Y	rs10506247	12	43038952	36.1	TMEM117	NM_032256.1	intron	-17693
rs10774382	12	5845365	0.000511	T	C	0.2063	0.3566	0.4691	N	rs10774382	12	5845365	36.1	ANO2	NM_020373.1	intron	-11797
rs7527330	1	33049201	0.001218	G	T	0.1111	0.04754	2.504	Y	rs7527330	1	33152695	36.1	TMEM54	NM_033504.2	flanking_5UTR	-13155
rs5966709	X	99650651	0.000315	T	G	0.5159	0.3589	1.903	N	rs5966709	X	99731162	36.1	TNMD	NM_022144.1	intron	-4147
rs4828037	X	99651829	0.000468	C	T	0.5238	0.3704	1.87	N	rs4828037	X	99732340	36.1	TNMD	NM_022144.1	intron	-3208
rs10915892	1	220355645	0.00113	A	C	0.3571	0.232	1.839	Y	rs10915892	1	222115533	36.1	TP53BP2	NM_001031685.1	flanking_5UTR	-15278
rs2094219	1	91836484	0.000134	C	T	0.0873	0.02821	3.295	Y	rs2094219	1	91897051	36.1	HSP90B3P	XR_000596.1	flanking_3UTR	-15128
rs1443946	8	73169007	0.000485	T	G	0.4603	0.3132	1.87	Y	rs1443946	8	73169007	36.1	TRPA1	NM_007332.1	flanking_5UTR	-18634
rs1204399	X	99692975	0.001478	C	T	0.246	0.3858	0.5194	Y	rs1204399	X	99773486	36.1	TSPAN6	NM_003270.2	intron	-652
rs10764940	10	131882357	0.000144	G	A	0.619	0.4478	2.004	Y	rs10764940	10	131882357	36.1	GLRX3	NM_006541.1	flanking_3UTR	-9582
rs2044416	5	36016941	0.001311	G	A	0.2143	0.3529	0.5	Y	rs2044416	5	36016941	36.1	UGT3A1	NM_152404.2	intron	-7368
rs3912137	5	36069777	0.00113	C	T	0.09524	0.2157	0.3827	Y	rs3912137	5	36069777	36.1	UGT3A2	NM_174914.2	flanking_3UTR	-1104
rs1454689	3	192463874	0.000604	T	C	0.1111	0.04519	2.641	Y	rs1454689	3	192463866	36.1	UTS2D	NM_198152.2	flanking_3UTR	-4176
rs6639941	X	7602349	0.000899	G	A	0.1587	0.07721	2.255	Y	rs6639941	X	7752613	36.1	VCX	NM_013452.2	flanking_5UTR	-17690
rs657836	13	100541855	0.000646	C	T	0.15	0.2934	0.4251	N	rs657836	13	100541855	36.1	NALCN	NM_052867.1	intron	-1537
rs9554753	13	100543864	0.000816	A	C	0.5317	0.384	1.822	N	rs9554753	13	100543864	36.1	NALCN	NM_052867.1	intron	-2062
rs6468694	8	100935012	0.00055	A	G	0.2302	0.1254	2.085	N	rs6468694	8	100935012	36.1	VPS13B	NM_152564.3	coding	[157/648]
rs7157	8	100958853	0.001347	T	C	0.2937	0.181	1.881	N	rs7157	8	100958853	36.1	VPS13B	NM_017890.3	3UTR	[1782/131]
rs4434590	8	100929833	0.001481	T	C	0.2937	0.1818	1.871	N	rs4434590	8	100929833	36.1	VPS13B	NM_017890.3	intron	-347
rs13273257	8	100933872	7.56e-05	G	A	0.2619	0.1371	2.232	N	rs13273257	8	100933872	36.1	VPS13B	NM_152564.3	intron	-983
rs623201	7	123001226	0.000952	C	T	0.3413	0.2171	1.868	Y	rs623201	7	123194511	36.1	WASL	NM_003941.2	flanking_5UTR	-18159
rs2275003	9	34114860	0.001329	T	C	0.619	0.4739	1.804	Y	rs2275003	9	34114860	36.1	WDR40A	NM_015397.1	intron	-161
rs709764	1	85272285	0.000322	T	C	0.1905	0.09404	2.267	Y	rs709764	1	85332852	36.1	WDR63	NM_145172.1	intron	-26
rs1016496	20	43518874	6.43e-05	C	T	0.3413	0.1963	2.121	N	rs1016496	20	43518874	36.1	WFDC2	NM_080733.1	flanking_5UTR	-12934
rs6032205	20	43516213	0.000349	A	C	0.3413	0.2087	1.964	N	rs6032205	20	43516213	36.1	WFDC2	NM_080733.1	flanking_5UTR	-15595
rs7348267	20	43517800	0.00035	A	G	0.3413	0.2087	1.964	N	rs7348267	20	43517800	36.1	WFDC2	NM_080733.1	flanking_5UTR	-14008
rs7652697	3	150775207	0.001425	T	C	0.3889	0.2614	1.798	Y	rs7652697	3	150775199	36.1	WWTR1	NM_015472.3	intron	-1722
rs2581651	18	71055030	0.000263	C	T	0.1935	0.09465	2.296	Y	rs2581651	18	71055030	36.1	ZADH2	NM_175907.3	flanking_5UTR	-4925
rs4951011	1	200497988	0.001022	G	A	0.2619	0.1537	1.954	N	rs4951011	1	202032954	36.1	ZC3H11A	NM_014827.3	flanking_5UTR	-2132
rs7552670	1	200499985	0.001506	C	T	0.2222	0.1259	1.983	N	rs7552670	1	202034951	36.1	ZC3H11A	NM_014827.3	flanking_5UTR	-135
rs10494844	1	200501548	0.001506	G	T	0.2222	0.1259	1.983	N	rs10494844	1	202036514	36.1	ZC3H11A	NM_014827.3	5UTR	[1428/2253]
rs6763776	3	16268155	0.000305	T	G	0.4127	0.2672	1.927	Y	rs6763776	3	16268155	36.1	DPH3	NM_206831.1	flanking_3UTR	-8859
rs1411606	9	112886748	0.001171	A	G	0.5873	0.4412	1.802	Y	rs1411606	9	114847014	36.1	ZFP37	NM_003408.1	intron	-645
rs10408924	19	9114139	0.001246	G	T	0.2619	0.4051	0.521	Y	rs10408924	19	9114139	36.1	ZNF317	NM_020933.2	intron	-1871
rs10129	19	9134800	0.000656	G	A	0.254	0.4051	0.4999	Y	rs10129	19	9134800	36.1	ZNF317	NM_020933.2	3UTR	[1690/284]
rs1036819	8	135681127	1.78e-06	C	A	0.1746	0.3843	0.339	Y	rs1036819	8	135681127	36.1	ZFAT	NM_001029939.1	3UTR	[2158/631]
rs1543048	19	21777635	0.000219	C	A	0.04762	0.01097	4.507	Y	rs1543048	19	21777635	36.1	ZNF43	NM_003423.2	flanking_3UTR	-1957
rs10415994	19	11943140	0.001417	A	G	0.119	0.05306	2.412	Y	rs10415994	19	11943140	36.1	ZNF763	NM_001012753.1	intron	-5704
rs10001236	4	29440206	0.000414	T	G	0.1984	0.3505	0.4587	Y
rs1001117	7	150879618	0.00116	T	C	0.4603	0.3224	1.793	Y
rs10021303	4	96213859	0.000434	A	G	0.4762	0.3263	1.877	Y
rs10033464	4	112078365	0.001008	T	G	0.1825	0.09435	2.143	N
rs10044501	5	4472552	0.001358	G	A	0.0873	0.0337	2.743	N
rs10054113	5	4482187	0.000378	G	T	0.09524	0.03474	2.924	N
rs1008407	1	183794464	0.000211	A	G	0.246	0.4108	0.4681	N
rs1008453	7	109506546	0.00063	T	C	0.2143	0.1145	2.108	Y
rs10115153	9	2456509	0.00134	C	A	0.2222	0.1251	1.998	Y
rs10161640	13	69770390	0.001121	C	T	0.4365	0.3007	1.802	Y
rs10163603	18	18667584	0.000763	A	G	0.05556	0.01594	3.633	Y
rs10167662	2	214657667	0.000747	G	A	0.2778	0.4286	0.5127	Y
rs10170138	2	76933583	0.00052	T	C	0.246	0.1369	2.058	N
rs1017406	2	163468914	0.001432	G	T	0.4286	0.2962	1.782	N
rs10181919	2	77206335	0.000899	T	C	0.3413	0.2166	1.874	N
rs1019023	8	1346442	0.001382	T	G	0.373	0.2474	1.81	N
rs1019156	17	14515369	4.01e-07	G	A	0.1905	0.07027	3.113	N
rs1020104	X	12310658	0.000653	G	A	0.119	0.2524	0.4004	N
rs10201530	2	77167946	5.52e-05	C	T	0.5873	0.4075	2.069	N
rs10236483	7	91441947	0.00042	A	C	0.6508	0.4911	1.931	Y
rs1024277	9	131275779	0.001115	T	C	0.07937	0.02874	2.914	Y
rs10249915	7	8791531	0.001346	C	T	0.2222	0.3613	0.5051	Y
rs1026873	4	86958848	0.000288	T	C	0.6508	0.4867	1.966	Y
rs10271174	7	91430621	0.00014	G	A	0.2381	0.4071	0.4551	Y
rs10282922	8	31264357	0.00141	G	A	0.1111	0.04807	2.476	Y
rs1032412	2	163464614	0.000748	G	A	0.4365	0.2965	1.838	N
rs10460872	3	168232441	0.00019	C	T	0.5081	0.3456	1.956	Y
rs10467236	13	88038808	0.00032	A	G	0.3651	0.2276	1.952	Y
rs10477505	5	113165783	0.001099	C	A	0.1825	0.09483	2.132	Y
rs10484588	6	143030530	0.000789	C	T	0.1825	0.09305	2.177	Y
rs10485657	20	37640297	0.001011	A	G	0.2063	0.1115	2.071	Y
rs10487320	7	109537858	0.000197	T	C	0.5476	0.3833	1.948	Y
rs10488137	7	54887036	0.000449	A	G	0.05556	0.01515	3.824	Y
rs10488514	7	91596493	0.000496	A	C	0.2143	0.3658	0.4728	Y
rs10490907	10	115739731	5.88e-05	C	A	0.1587	0.06635	2.655	Y
rs10491615	9	12974009	0.000248	G	T	0.5794	0.4156	1.937	Y
rs10495431	1	235801966	0.000797	A	G	0.3226	0.1994	1.912	Y
rs10495996	2	51655339	0.001221	G	A	0.03968	0.009666	4.234	Y
rs10500144	7	144076853	4.3e-05	C	T	0.1587	0.06531	2.7	N
rs10504473	8	71422886	0.000756	C	A	0.04762	0.1578	0.2669	Y
rs10507415	13	33225369	0.000303	G	A	0.1111	0.0431	2.775	Y
rs10507853	13	75894443	0.000691	T	C	0.3095	0.1884	1.931	Y
rs10507855	13	75907453	0.000505	T	C	0.3095	0.186	1.962	N
rs10510305	3	5437347	0.00146	A	G	0.246	0.1439	1.941	Y
rs10513956	18	65027016	0.000711	T	G	0.1111	0.04572	2.609	Y
rs10514728	3	71950859	0.000885	A	G	0.1349	0.06139	2.385	Y
rs10516102	5	173018153	0.000926	T	C	0.1032	0.04182	2.636	Y
rs10517012	4	41733015	0.00096	C	T	0.1429	0.06691	2.324	Y
rs10520176	2	77128965	9.32e-05	T	C	0.3065	0.4846	0.4699	N
rs10520437	4	181139118	0.00108	G	A	0.3889	0.2586	1.824	Y
rs10520673	15	86418725	0.000892	T	C	0.2778	0.4263	0.5175	N
rs10520761	15	93008795	1.54e-05	G	A	0.1508	0.0575	2.911	Y
rs10521931	X	23375504	0.000951	C	T	0.3492	0.2237	1.862	Y
rs10745796	12	96308643	0.000157	G	A	0.127	0.05042	2.74	Y
rs1077492	2	25198086	0.000341	G	A	0.3254	0.4875	0.5072	Y
rs10795146	10	4278645	0.000702	G	A	0.2034	0.1049	2.178	N
rs10799085	1	30338562	0.001416	G	A	0.1667	0.2983	0.4704	Y
rs10803463	1	14214207	0.001375	T	C	0.5714	0.4279	1.783	Y
rs10808412	8	108261536	0.000761	G	A	0.5476	0.3981	1.83	N
rs10812252	9	25452188	0.000151	T	C	0.01587	0.1298	0.1081	N
rs10847102	12	125184218	0.001301	T	C	0.4683	0.3308	1.781	N
rs10847109	12	125188586	0.001291	G	A	0.4683	0.3307	1.782	N
rs10881063	12	45865461	1.89e-05	C	T	0.5635	0.3754	2.148	Y
rs10886827	10	122736794	5.94e-05	G	A	0.4365	0.2735	2.058	Y
rs10891323	11	111498335	0.000564	C	T	0.2143	0.1139	2.122	Y
rs10911998	1	183789504	0.001192	T	C	0.6032	0.4569	1.807	N
rs10915950	1	220382218	0.00123	G	A	0.3571	0.2328	1.831	Y
rs10924125	1	241714190	0.000402	T	C	0.4921	0.3398	1.882	Y
rs10930614	2	174367276	0.001367	G	A	0.1746	0.09039	2.129	Y
rs10934370	3	118131380	0.001064	C	A	0.2857	0.1728	1.915	N
rs10935939	3	154837895	0.000897	T	C	0.4206	0.2844	1.827	Y
rs10936701	3	173014448	0.000231	T	C	0.1746	0.08177	2.376	Y
rs10960864	9	12944161	0.000335	G	A	0.4365	0.2887	1.909	Y
rs10997397	10	68253930	0.000897	T	C	0.127	0.05635	2.436	Y
rs11000792	10	53534408	0.001322	A	G	0.2778	0.4211	0.5287	Y
rs11002751	10	80387368	0.001488	T	C	0.0873	0.03396	2.721	Y
rs11095573	X	12305022	0.000156	A	G	0.1371	0.2934	0.3826	N
rs1111230	16	77728638	6.95e-05	C	T	0.3254	0.5055	0.4719	Y
rs1115728	5	58443782	0.001314	C	T	0.5397	0.3971	1.78	Y
rs11180727	12	39984609	0.001034	G	A	0.254	0.3992	0.5124	Y
rs11189556	10	100086985	4.86e-05	C	T	0.06349	0.01567	4.258	Y
rs11190396	10	101870903	0.0009	T	C	0.1111	0.0465	2.563	Y
rs11241783	5	124386412	0.000982	A	G	0.2903	0.4394	0.5219	N
rs11251021	10	2084235	0.000914	T	C	0.05556	0.1664	0.2947	Y
rs11264532	1	150678609	0.00103	A	G	0.4444	0.3068	1.807	Y
rs1133603	3	118133470	0.000859	G	A	0.2857	0.1711	1.938	N
rs1146110	12	61985359	0.000983	C	T	0.4841	0.3421	1.805	Y
rs1148540	12	56974979	0.000972	T	C	0.3095	0.4582	0.5301	Y
rs11521712	9	69628069	0.000177	G	A	0.1855	0.08734	2.379	Y
rs11563025	2	51776023	0.00147	C	T	0.1905	0.1022	2.067	Y
rs11601331	11	44808398	0.001272	T	C	0.127	0.05773	2.374	Y
rs11617984	13	18520143	0.0003	A	G	0.03175	0.1462	0.1915	Y
rs11644776	16	84834020	0.000743	A	C	0.127	0.05564	2.469	Y
rs11645947	16	60779795	0.001075	T	C	0.3333	0.2116	1.863	Y
rs11650027	17	14451157	0.000204	A	G	0.1667	0.07602	2.431	Y
rs11652573	17	14482865	1.15e-06	A	G	0.1905	0.07315	2.982	N
rs11699304	20	56548709	0.000322	T	C	0.1667	0.07793	2.366	Y
rs11722903	4	166097932	0.001154	C	T	0.5238	0.3806	1.79	Y
rs11740707	5	19184709	0.001146	C	T	0.5317	0.388	1.792	N
rs11767427	7	144071269	0.000467	C	T	0.1825	0.09039	2.247	N
rs11868950	17	29301376	0.000112	A	G	0.1667	0.07362	2.517	Y
rs1188187	14	55589993	0.000601	G	A	0.5635	0.4104	1.855	Y
rs11885576	2	23584370	0.001496	G	T	0.1032	0.04339	2.537	Y
rs11897368	2	21398770	0.000517	C	T	0	0.08756	0	Y
rs11900466	2	97007810	0.001022	T	C	0.0873	0.03292	2.81	Y
rs1190655	12	91103201	0.001094	G	A	0.4683	0.3289	1.797	Y
rs11915209	3	176552419	0.000891	G	T	0.254	0.1466	1.982	Y
rs11944902	4	179755540	0.000764	G	A	0.1613	0.07776	2.281	Y
rs12011351	X	86382522	0.000485	A	G	0.4286	0.2853	1.879	Y
rs12114852	8	15374621	7.23e-05	T	C	0.04762	0.009927	4.987	Y
rs12116697	1	66633393	0.001084	T	C	0.5794	0.4326	1.807	Y
rs12145665	1	81740267	0.00093	G	A	0.1587	0.07741	2.249	N
rs1219531	10	56404174	0.001543	T	C	0.1935	0.3289	0.4898	Y
rs12207082	6	6648515	0.000522	A	G	0.2937	0.1736	1.978	Y
rs12249377	10	92582936	0.000371	A	C	0.2083	0.367	0.4539	Y
rs12275549	11	94679062	0.001311	T	G	0.1774	0.09169	2.137	N
rs12283509	11	94676782	0.000672	G	A	0.1825	0.09222	2.198	N
rs12318212	12	64335286	0.000447	A	G	0.127	0.05381	2.557	Y
rs12331403	4	187689900	0.001141	A	G	0.4206	0.2868	1.805	Y
rs12333614	7	22131474	0.00014	C	T	0.3016	0.4736	0.4799	N
rs12333620	7	22131445	0.000149	T	G	0.3571	0.215	2.028	N
rs12340404	9	69140769	4.66e-05	T	C	0.1587	0.06557	2.689	Y
rs12348840	9	84969291	0.00047	T	C	0.1111	0.04441	2.69	N
rs12376869	9	7550568	0.001387	C	T	0.246	0.3867	0.5175	Y
rs12401326	1	30960290	0.000299	T	C	0.3492	0.2139	1.971	Y
rs12433453	14	33890046	0.001351	T	C	0.4841	0.3457	1.776	Y
rs12490758	3	26289907	2.12e-05	C	A	0.4048	0.2393	2.162	Y
rs12495383	3	189990482	3.2e-06	G	A	0.3306	0.1694	2.423	Y
rs12533363	7	23729573	0.000329	C	T	0.127	0.05277	2.611	Y
rs12536421	7	91652871	0.000357	G	A	0.2143	0.3699	0.4646	Y
rs12548629	8	104270577	0.00033	T	C	0.4206	0.2748	1.916	Y
rs12558663	X	98465719	8.8e-05	T	G	0.1032	0.03555	3.121	Y
rs12574746	11	87067136	0.001198	G	A	0.06349	0.1737	0.3225	Y
rs12606493	18	45004591	0.000568	G	A	0.07143	0.1938	0.3199	N
rs12618922	2	2872551	4.08e-05	A	G	0.4841	0.3113	2.076	N
rs12646118	4	29279163	8.67e-05	T	C	0.1066	0.03675	3.126	Y
rs1267468	11	34300059	0.001441	T	G	0.119	0.2419	0.4235	Y
rs12689122	X	83997948	0.0002	T	G	0.1532	0.06681	2.527	Y
rs1272072	12	62055426	0.00078	G	A	0.4841	0.3396	1.825	Y
rs1273201	2	163461692	0.000675	T	C	0.2143	0.1149	2.1	N
rs12756105	1	30982510	8.96e-05	A	G	0.4127	0.2568	2.034	Y
rs12809472	12	57919306	0.001264	A	C	0.1587	0.07889	2.203	Y
rs12830764	12	88008483	0.001518	G	A	0.2619	0.1566	1.91	Y
rs12845544	X	86149759	3.6e-08	G	A	0.5238	0.2948	2.632	Y
rs12875183	13	69885100	0.000727	A	G	0.4206	0.2823	1.846	Y
rs12947580	17	73279820	0.000403	A	G	0.4524	0.3043	1.888	Y
rs12977284	19	6926032	0.001392	T	C	0.1508	0.07393	2.224	Y
rs12992718	2	168474906	0.001122	A	C	0.1032	0.04243	2.596	Y
rs13000377	2	139348975	0.000645	C	T	0.1825	0.092	2.204	Y
rs13044021	20	15506479	0.001495	G	A	0.3016	0.1883	1.861	Y
rs13048156	21	23471019	0.000376	G	A	0.619	0.4585	1.919	Y
rs13078747	3	53548557	0.000446	T	C	0.6371	0.477	1.925	Y
rs13112882	4	6286882	0.000483	G	T	0.1905	0.3396	0.4576	N
rs13123163	4	165330055	0.000123	T	C	0.2698	0.1458	2.166	Y
rs13147775	4	149573426	0.000568	C	T	0.4127	0.273	1.871	Y
rs1320720	11	119967953	0.000418	A	G	0.3968	0.2565	1.907	N
rs1321391	X	114103717	0.000219	G	A	0.5556	0.3918	1.94	Y
rs13217057	6	91455862	1.66e-05	A	G	0.3413	0.1876	2.244	Y
rs13229505	7	91089330	9.51e-05	T	G	0.2222	0.3945	0.4385	Y
rs1324089	6	85022001	0.001302	T	C	0.3492	0.2266	1.832	Y
rs13291888	9	27692989	0.000997	C	T	0.04762	0.1543	0.2741	Y
rs13314575	3	26382908	5.32e-05	T	G	0.3968	0.2396	2.088	Y
rs1348827	2	77179309	7.36e-06	C	A	0.5714	0.3743	2.228	N
rs1357379	2	57443968	0.000947	T	G	0.2698	0.4172	0.5163	Y
rs1369802	4	28923993	0.000556	T	C	0.1984	0.1024	2.17	Y
rs1370018	11	90655656	0.001241	A	G	0.1746	0.08986	2.142	Y
rs1378489	18	56645201	0.001248	G	A	0.627	0.4809	1.814	Y
rs1381097	20	58245682	0.001189	C	T	0.2222	0.1243	2.012	Y
rs1390970	1	229996854	0.001531	C	T	0.03968	0.009927	4.121	Y
rs1392121	8	75266724	0.001484	C	T	0.5159	0.3762	1.767	Y
rs1419767	7	22118151	6.15e-05	T	C	0.4603	0.2941	2.047	N
rs1422677	5	166607640	0.00071	C	T	0.1032	0.2317	0.3814	Y
rs1429256	2	155197570	0.000363	A	G	0.1984	0.1002	2.224	Y
rs1440625	3	74242144	0.000716	C	T	0.2339	0.1292	2.058	Y
rs1446693	2	77174622	5.3e-05	A	G	0.5794	0.3997	2.069	N
rs1450038	4	67483244	0.001342	A	G	0.09524	0.2134	0.3879	N
rs1455311	4	80321766	7.61e-09	C	T	0.1667	0.4245	0.2711	Y
rs1455519	18	56656278	0.001327	A	G	0.619	0.4739	1.804	Y
rs1470504	2	77134465	4.42e-06	C	A	0.6148	0.4069	2.326	N
rs1474563	X	78455338	8.82e-06	C	T	0.619	0.42	2.244	Y
rs1491879	3	22243421	0.000963	T	G	0.03968	0.009404	4.353	Y
rs1496556	12	22966441	0.001318	T	C	0.1508	0.07367	2.233	Y
rs1502067	13	85912495	0.000701	G	A	0.1508	0.07079	2.331	Y
rs1503004	15	29827425	0.000894	A	G	0.2222	0.1225	2.046	N
rs1517782	2	76932881	0.000441	A	C	0.246	0.1358	2.076	N
rs1523262	3	118153080	0.000458	A	G	0.2937	0.1727	1.992	Y
rs1527535	X	22830250	0.001526	G	A	0.1111	0.04835	2.46	N
rs154897	18	56950768	0.00054	A	G	0.5476	0.3942	1.86	N
rs154899	18	56949141	0.000664	A	G	0.5476	0.3966	1.842	N
rs1567803	2	100801536	0.000516	C	T	0.2097	0.3615	0.4686	N
rs1567805	2	100802196	0.001402	A	G	0.2143	0.352	0.502	N
rs1568571	7	22148164	6.25e-05	G	A	0.3651	0.215	2.099	Y
rs1573689	X	84034463	1.15e-05	C	T	0.1508	0.05669	2.955	Y
rs1574549	7	71291996	0.001337	C	T	0.4603	0.3239	1.78	Y
rs1576026	9	25453339	0.001495	A	G	0.246	0.3857	0.5198	N
rs1603810	12	62202949	0.00065	A	G	0.2937	0.1753	1.956	Y
rs160428	8	90741203	0.001142	T	C	0.07258	0.02495	3.059	Y
rs1631696	13	58976833	0.000378	A	G	0.1032	0.03918	2.821	Y
rs1636898	7	22127857	1.63e-05	G	A	0.6613	0.465	2.246	N
rs1641149	2	10623957	0.001318	T	C	0.5238	0.3822	1.778	N
rs1641152	2	10625910	0.001261	A	G	0.5238	0.3817	1.782	N
rs1641153	2	10626147	0.001348	T	C	0.5238	0.3824	1.776	N
rs1648148	11	109393962	0.000872	T	C	0.459	0.3161	1.835	Y
rs1649704	7	52555736	0.001415	T	C	0.4524	0.3174	1.777	N
rs16877275	5	6460129	6.03e-05	C	T	0.2222	0.1079	2.363	Y
rs16879998	6	88727920	0.000773	T	C	0.1587	0.07654	2.276	Y
rs16886165	5	56058840	0.000394	G	T	0.04762	0.1659	0.2514	Y
rs16888856	8	117888188	0.001495	C	T	0.2778	0.1691	1.89	N
rs16901189	5	72102298	0.000791	C	T	0.2063	0.1101	2.102	Y
rs16902819	5	87125542	0.000406	A	G	0.1349	0.2776	0.4059	Y
rs16950073	17	14479442	2.38e-06	C	T	0.1905	0.07527	2.891	N
rs16982595	X	96915826	7.78e-07	G	A	0.2381	0.1008	2.787	N
rs16997235	X	5264350	3.47e-05	C	T	0.3968	0.2364	2.125	Y
rs17013592	2	77146422	1.14e-06	T	C	0.6032	0.3878	2.399	N
rs170320	X	96916602	0.000131	C	A	0.3651	0.2205	2.033	N
rs17034390	2	67930993	0.000304	C	T	0.127	0.05251	2.625	Y
rs17055731	13	36938267	0.001139	C	T	0.119	0.05225	2.451	Y
rs17068355	5	166711510	0.000433	C	T	0.119	0.04888	2.63	Y
rs17073286	4	183739863	0.001478	C	T	0.5635	0.4211	1.774	Y
rs17079195	18	64288874	6.13e-05	C	A	0.246	0.1246	2.292	Y
rs17088180	9	84955977	0.000336	C	T	0.119	0.04807	2.676	N
rs17088268	9	84989047	0.001271	A	G	0.1032	0.04284	2.57	Y
rs17106164	14	36601670	0.001035	A	C	0.4048	0.2719	1.821	N
rs17127145	10	111920351	0.000998	T	C	0.1825	0.09431	2.145	Y
rs17157475	7	103174397	0.000329	C	T	0.2419	0.1303	2.13	Y
rs17160264	1	144194528	0.001517	T	G	0.03968	0.1377	0.2588	Y
rs1717387	12	77372967	0.001135	C	A	0.04762	0.1526	0.2776	Y
rs17222293	X	8914375	0.000535	A	G	0.619	0.4626	1.888	Y
rs17252964	X	86296656	0.000195	G	A	0.1746	0.08102	2.399	Y
rs17452281	3	106204254	0.000715	G	A	0.1827	0.08675	2.353	Y
rs17485175	1	57416227	0.000763	C	T	0.3175	0.1957	1.912	Y
rs17536311	21	26818798	0.000276	T	C	0.09524	0.03396	2.994	Y
rs1758917	13	75969170	0.000839	A	G	0.3175	0.1964	1.903	N
rs17659612	18	56459288	0.001357	A	G	0.127	0.05799	2.363	Y
rs17724552	9	107079909	0.001173	A	G	0.246	0.1424	1.966	Y
rs17742216	4	178794250	6.03e-05	T	C	0.1967	0.0896	2.488	Y
rs17762839	15	29836417	0.001506	T	C	0.2222	0.1259	1.983	N
rs17775523	2	167550952	0.00035	C	A	0.2167	0.1111	2.212	Y
rs17788857	5	9864931	0.000359	T	C	0.07143	0.0222	3.387	Y
rs17815893	15	29313542	0.001502	C	T	0.4365	0.3038	1.775	Y
rs17816460	18	56953802	0.000664	G	A	0.5	0.3523	1.838	N
rs17828134	18	69417610	0.001272	G	A	0.127	0.05773	2.374	Y
rs181606	10	119338719	0.000137	C	T	0.1032	0.03657	3.031	Y
rs1816432	4	94646434	0.000883	A	G	0.3492	0.4997	0.5371	Y
rs1840956	3	105910838	0.001536	T	C	0.1508	0.2788	0.4593	N
rs1850428	X	86413192	5.25e-05	T	C	0.1746	0.07584	2.578	Y
rs1867735	5	62894557	0.000684	C	T	0.09524	0.03631	2.794	Y
rs1878448	4	155385532	0.000757	A	G	0.4194	0.2806	1.852	N
rs1879482	5	23663665	0.001484	T	G	0.04762	0.01332	3.703	Y
rs1880601	12	45795120	0.000698	T	C	0.5079	0.3602	1.834	N
rs1884854	20	59209969	0.000183	C	T	0.2581	0.4267	0.4673	N
rs1895287	5	166626256	0.000896	C	T	0.1111	0.2385	0.3991	N
rs1917657	12	45801408	0.000513	T	C	0.4365	0.2927	1.872	N
rs1921141	12	106017108	0.000175	C	T	0.5476	0.3821	1.957	N
rs1931109	9	84964074	0.001083	G	T	0.1032	0.04232	2.603	N
rs1943005	18	45004421	0.00058	C	A	0.07143	0.1936	0.3205	N
rs195268	X	79044603	0.000227	G	A	0.2381	0.126	2.168	Y
rs1961966	2	221056991	0.000795	T	G	0.2698	0.158	1.969	Y
rs196990	X	28456060	0.001454	T	C	0.2063	0.3427	0.4986	Y
rs1994128	3	128428448	0.000662	T	C	0.3651	0.2338	1.884	Y
rs200764	20	15558309	0.00026	A	G	0.5794	0.4161	1.933	N
rs200768	20	15561738	0.001244	T	C	0.5159	0.3741	1.783	N
rs2022962	8	108262506	0.000609	G	T	0.2857	0.4396	0.51	N
rs2024025	7	73288167	0.000896	G	A	0.4274	0.2893	1.833	Y
rs2028569	3	138792267	7.17e-06	A	G	0.06452	0.01391	4.889	N
rs2029778	5	23629520	0.001096	T	G	0.1587	0.07819	2.224	Y
rs2032252	18	44974759	0.000721	G	A	0.07143	0.1908	0.3262	Y
rs2049314	7	91108785	7.78e-05	A	G	0.2222	0.3968	0.4343	Y
rs206033	X	39288157	0.001147	G	A	0.5873	0.441	1.804	Y
rs2078446	6	164344065	0.001218	C	T	0.4597	0.3214	1.797	N
rs2092599	X	86076388	1.92e-05	G	A	0.6111	0.4198	2.172	Y
rs2098112	7	152925592	0.000628	T	C	0.4921	0.3444	1.844	Y
rs210375	14	53165583	0.001484	G	A	0.1032	0.222	0.4031	N
rs210388	14	53169450	0.000573	C	T	0.1667	0.3103	0.4444	N
rs2107890	7	144462024	0.000964	C	T	0.246	0.3916	0.507	Y
rs2134671	8	134893102	0.000767	T	C	0.254	0.1455	1.999	Y
rs2163312	18	69728346	0.001036	A	G	0.6111	0.4629	1.823	N
rs2175950	12	58206649	0.000393	T	C	0.4206	0.2764	1.901	Y
rs217932	X	118292364	0.000352	A	G	0.2302	0.3874	0.4727	N
rs217937	X	118293725	0.000367	C	T	0.2302	0.3869	0.4738	N
rs2206454	20	17263191	0.000847	T	C	0.3889	0.2563	1.847	Y
rs2206616	X	149217606	0.001312	C	T	0.3571	0.5026	0.5498	Y
rs2211033	6	105099088	0.001233	T	C	0.3175	0.1997	1.864	Y
rs2214935	7	22068600	0.001388	G	A	0.4677	0.3301	1.783	Y
rs2219193	18	56606345	0.00059	G	A	0.6371	0.4804	1.899	Y
rs2220826	8	104350533	0.000888	A	C	0.5	0.3555	1.813	N
rs2220855	12	58104343	0.000127	A	G	0.254	0.1343	2.195	Y
rs2224136	X	141254523	8.06e-07	C	A	0.1429	0.04617	3.443	Y
rs2227080	22	31883321	0.001479	A	G	0.3175	0.4608	0.5442	Y
rs226598	X	126631687	0.001263	A	G	0.1532	0.07471	2.241	Y
rs2305707	15	49356702	0.000171	G	A	0.2619	0.1418	2.147	N
rs2366012	1	200670003	0.000509	C	A	0.2937	0.4501	0.508	Y
rs2385427	2	2879683	0.000363	T	C	0.4444	0.2963	1.9	N
rs2409037	5	127314089	0.001461	T	G	0.3306	0.2113	1.843	Y
rs2415603	14	39982197	0.000324	G	A	0.1349	0.05756	2.554	Y
rs2426977	20	59205490	0.000148	A	G	0.1905	0.3542	0.4289	N
rs243276	21	23174956	0.001373	T	G	0.2698	0.4122	0.5269	Y
rs2454566	10	53403551	0.00042	T	G	0.5	0.3474	1.878	Y
rs2470176	15	49371231	0.000212	G	A	0.2619	0.1432	2.124	N
rs2472867	6	5441552	0.00066	C	T	0.3413	0.2139	1.903	Y
rs2495718	10	102369287	0.001274	G	A	0.6111	0.4655	1.804	Y
rs2546590	4	181737349	0.00031	C	T	0.3254	0.195	1.991	Y
rs2607959	3	105909864	0.00146	G	T	0.1508	0.2795	0.4577	N
rs2607960	3	105910971	0.00146	A	C	0.1508	0.2795	0.4577	N
rs2613045	4	181945608	0.001062	A	G	0.08871	0.2095	0.3674	Y
rs2637348	17	29248604	0.000451	A	G	0.4672	0.3165	1.893	Y
rs2709688	X	86104009	1.84e-05	A	G	0.6111	0.4194	2.176	Y
rs2710850	4	169911566	0.000697	T	C	0.5397	0.3896	1.837	Y
rs2728553	12	20108715	0.000198	A	C	0.3333	0.1979	2.026	N
rs2827932	21	23451839	0.001403	G	A	0.6349	0.4903	1.808	Y
rs2827986	21	23537957	0.00042	A	G	0.619	0.4597	1.91	Y
rs283966	13	75979084	0.000739	C	A	0.3175	0.1954	1.915	N
rs283973	13	75975607	0.00071	G	A	0.3145	0.1919	1.932	N
rs285669	13	76023588	0.000104	C	T	0.4762	0.3126	1.999	Y
rs2860872	2	77020782	0.000125	C	T	0.6032	0.4309	2.007	Y
rs2869452	18	10377064	0.000488	A	G	0.3571	0.2245	1.919	Y
rs2887070	7	81131302	0.001086	G	T	0.1587	0.07815	2.226	Y
rs2899201	22	31859930	0.001259	T	C	0.3095	0.4548	0.5374	Y
rs2926703	8	71329548	0.000667	C	T	0.04762	0.1594	0.2638	N
rs2943191	8	138495456	0.001106	G	T	0.246	0.3898	0.5109	Y
rs2944398	7	79731512	0.001198	T	C	0.1825	0.3187	0.4774	Y
rs2958367	8	71327441	0.000759	C	T	0.04762	0.1577	0.267	N
rs2961834	5	50441579	0.000296	A	G	0.2698	0.1513	2.074	Y
rs3008915	X	39479545	0.000831	C	T	0.2984	0.1802	1.935	Y
rs305691	2	163454974	0.000953	T	G	0.4524	0.3131	1.812	N
rs3102477	8	96815276	0.000318	A	C	0.0873	0.03004	3.088	Y
rs3104033	8	104347595	0.000901	C	T	0.3254	0.4754	0.5322	N
rs3113173	7	67222101	0.000777	T	G	0.3968	0.2623	1.85	Y
rs3125548	10	133138441	0.000432	G	A	0.2778	0.1599	2.021	Y
rs3135493	X	141068219	0.000552	T	G	0.1429	0.2831	0.4221	Y
rs318168	X	96920627	0.000565	T	C	0.3413	0.2126	1.918	N
rs353365	5	40264370	0.000116	A	G	0.246	0.128	2.223	Y
rs360414	3	172769415	0.000755	T	C	0.5714	0.4206	1.837	N
rs3825884	15	86417096	0.000132	T	C	0.2381	0.4078	0.4538	N
rs3850188	3	173042529	0.000675	C	A	0.2143	0.1149	2.1	Y
rs387048	3	172775613	0.000259	C	A	0.5317	0.3715	1.921	N
rs3935039	18	43845323	0.000953	A	G	0.2778	0.1656	1.938	Y
rs3936139	19	2538576	0.000775	T	C	0.4206	0.2829	1.84	Y
rs4026414	1	36691403	0.000526	A	G	0.627	0.4702	1.894	Y
rs4083575	13	22899362	0.000217	A	G	0.3968	0.2508	1.965	N
rs4087963	4	149562396	8.68e-05	A	G	0.4444	0.2834	2.022	Y
rs4124159	4	112087847	0.000871	A	G	0.1825	0.09357	2.163	N
rs41327	7	28462827	0.001241	G	A	0.373	0.2463	1.82	Y
rs4245803	2	45485857	0.000849	A	G	0.09524	0.2194	0.3744	Y
rs4266272	4	155376415	0.001044	C	T	0.3629	0.2353	1.852	N
rs4286660	5	124378187	0.001099	C	T	0.2937	0.4402	0.5287	N
rs4289561	5	19209056	0.001485	A	G	0.5317	0.3911	1.768	Y
rs4304489	X	130091652	0.001506	A	C	0.2222	0.1259	1.983	Y
rs4310858	16	25669011	0.001442	C	A	0.1639	0.08227	2.187	Y
rs433780	13	75963033	0.000363	G	A	0.3254	0.1962	1.976	N
rs4363614	11	119961815	0.000597	A	G	0.373	0.2396	1.889	N
rs4389012	13	88050916	0.000299	A	G	0.3651	0.227	1.958	N
rs4398594	4	6269137	0.000144	A	G	0.2698	0.4404	0.4695	Y
rs4418079	5	72726876	0.000282	A	G	0.2222	0.1157	2.183	Y
rs4429809	5	50387399	0.00039	G	A	0.2698	0.1531	2.045	Y
rs4443403	5	72690060	0.00016	C	T	0.1984	0.09613	2.327	Y
rs4448789	13	88050698	0.000299	G	A	0.3651	0.227	1.958	N
rs4461043	15	86069756	0.001309	C	A	0.1429	0.2717	0.4468	Y
rs4492113	5	19220936	0.000351	C	A	0.3651	0.2283	1.943	Y
rs4509742	11	40180711	0.001353	A	G	0.4762	0.3385	1.777	Y
rs4529948	12	20110070	0.000661	T	G	0.2823	0.1657	1.98	N
rs4614671	15	49343886	0.000318	T	C	0.246	0.1338	2.112	N
rs4637997	X	124454090	0.001449	A	G	0.4524	0.3177	1.774	Y
rs4639499	8	59339488	0.000822	A	G	0.5862	0.4299	1.879	Y
rs4667970	2	168421820	0.001168	G	A	0.5079	0.3659	1.789	Y
rs4725098	7	8312386	0.001207	A	C	0.4365	0.3015	1.795	Y
rs4754080	11	102892960	3.59e-05	A	G	0.2881	0.1489	2.313	Y
rs4754957	11	102905298	0.001504	A	G	0.1746	0.09091	2.115	Y
rs4761161	12	67865123	0.000185	C	A	0.3333	0.5026	0.4948	N
rs4761162	12	67865220	0.000592	C	T	0.3333	0.4888	0.523	N
rs4765316	12	123162170	0.001023	G	A	0.5635	0.4167	1.807	Y
rs4768142	12	45854988	0.000156	T	C	0.4683	0.3093	1.966	Y
rs4787734	16	25392313	0.001468	G	T	0.4365	0.3036	1.777	Y
rs4792535	17	14505855	0.001498	T	C	0.1587	0.2884	0.4655	N
rs4809636	20	45519885	0.000389	T	C	0.2903	0.1682	2.024	Y
rs4811645	20	53941918	0.001497	G	T	0.627	0.4833	1.797	Y
rs4830113	X	124532589	0.000314	C	T	0.4206	0.2743	1.921	Y
rs4839805	6	102746163	0.000969	G	A	0.6349	0.4856	1.842	N
rs4846486	1	215093908	0.000136	A	C	0.2857	0.1583	2.127	Y
rs4853273	2	76929984	0.000587	A	G	0.2857	0.44	0.509	N
rs4878183	9	38080221	0.000633	A	G	0.254	0.1442	2.02	Y
rs4881303	10	4277879	0.00025	A	G	0.1855	0.08891	2.333	N
rs4884050	13	75932382	0.00057	C	T	0.3175	0.1933	1.941	Y
rs4885403	13	75912002	0.000637	T	C	0.3065	0.1846	1.952	N
rs4885404	13	75912492	0.000505	A	G	0.3095	0.186	1.962	N
rs4891530	18	69721841	0.000502	A	G	0.619	0.4619	1.893	N
rs4903539	14	76602441	0.000879	T	G	0.627	0.4765	1.847	Y
rs4917444	10	107285172	0.001481	A	G	0.629	0.4841	1.807	Y
rs4940333	18	43993816	0.000306	G	T	0.05738	0.1853	0.2676	N
rs4940339	18	43999737	0.000581	A	G	0.0873	0.2142	0.3509	N
rs4964521	12	106021103	0.000422	T	C	0.5556	0.3989	1.884	N
rs496666	X	77982652	0.001477	T	C	0.2143	0.1198	2.004	Y
rs4968932	17	64218515	0.000727	T	C	0.3889	0.2548	1.861	Y
rs4981547	14	24230785	0.001438	G	A	0.627	0.4828	1.801	Y
rs514284	11	94713908	0.000438	T	C	0.1746	0.08464	2.288	Y
rs517142	12	62073547	0.00145	G	A	0.4762	0.3393	1.771	Y
rs523157	11	95574019	0.000782	T	C	0.3968	0.2623	1.85	Y
rs569138	12	62042088	0.000726	G	T	0.4841	0.3388	1.831	Y
rs581121	13	75960998	0.000402	T	C	0.3254	0.197	1.967	N
rs5909150	X	17912342	3.58e-05	A	G	0.4762	0.3033	2.088	N
rs5909394	X	17913691	3.58e-05	C	T	0.4762	0.3033	2.088	N
rs5910598	X	115865784	0.000692	A	C	0.06349	0.01951	3.406	Y
rs5912953	X	78579244	4.31e-05	T	C	0.4762	0.3049	2.073	Y
rs5923967	X	86393445	5.93e-06	T	G	0.3254	0.1697	2.361	Y
rs5924906	X	150178943	0.001139	G	A	0.1667	0.08386	2.185	Y
rs5930144	X	126468334	0.000918	C	T	0.2619	0.1529	1.966	Y
rs5943618	X	28987918	0.001363	T	G	0.4919	0.352	1.783	Y
rs5943627	X	29013013	9.87e-05	C	T	0.621	0.4442	2.05	Y
rs5957154	X	118282776	0.000233	A	C	0.1349	0.2845	0.3923	N
rs5959348	X	78476985	2.01e-05	C	A	0.5635	0.3759	2.143	N
rs5959349	X	78477232	3.46e-05	T	G	0.5583	0.3722	2.133	N
rs5967806	X	81378368	0.000633	T	C	0.3016	0.1814	1.949	Y
rs5969041	X	86049405	3.32e-05	G	A	0.5645	0.3801	2.114	Y
rs5971007	X	22859573	0.000239	G	A	0.119	0.04702	2.739	Y
rs5975531	X	134353850	0.000839	A	G	0.0873	0.03239	2.857	Y
rs5976286	X	137959062	0.000951	A	C	0.04098	0.009721	4.353	Y
rs5976641	X	126612039	0.001377	C	T	0.3145	0.1975	1.865	Y
rs5985006	X	91641733	0.000675	G	A	0.2984	0.4527	0.5142	Y
rs6028076	20	59234816	0.001526	G	A	0.2222	0.3596	0.5089	N
rs6123636	20	54844478	0.000298	T	G	0.2619	0.1453	2.087	Y
rs6129359	20	37602391	0.001213	A	G	0.1349	0.0627	2.332	Y
rs6431746	2	16065801	0.000146	G	A	0.2661	0.1433	2.167	Y
rs6443126	3	7826708	0.000593	G	T	0.3492	0.5047	0.5266	Y
rs6446469	4	6286227	0.000604	A	G	0.1905	0.3367	0.4635	N
rs644959	1	38876837	0.000856	A	G	0.25	0.4068	0.486	Y
rs6450937	5	19150901	0.000688	T	C	0.5397	0.3895	1.838	Y
rs6526107	X	151253384	0.001227	C	T	0.03968	0.009671	4.232	Y
rs6537988	9	135279162	0.00064	G	A	0.3413	0.2137	1.906	Y
rs6550241	3	33987975	0.001369	T	G	0.1032	0.2231	0.4006	N
rs6568006	X	111202937	4.69e-12	A	G	0.02381	0.3113	0.05396	Y
rs6586740	8	18252283	0.000444	A	G	0.2034	0.1023	2.24	Y
rs6595796	5	127344230	0.000459	A	G	0.3254	0.198	1.954	N
rs6627473	X	150639230	0.001238	T	C	0.5714	0.4266	1.792	Y
rs6638047	X	131863477	0.000853	T	C	0.127	0.05617	2.444	Y
rs6674509	1	81739997	0.000647	A	G	0.2063	0.1089	2.127	N
rs675270	X	96917051	0.000823	G	A	0.3889	0.256	1.849	N
rs6776358	3	118654854	0.001481	G	A	0.4524	0.3179	1.773	Y
rs6778567	3	194094042	0.000634	C	T	0.4762	0.3302	1.844	Y
rs6782895	3	33992640	0.001369	T	C	0.1032	0.2231	0.4006	N
rs6782909	3	138794005	1.79e-05	T	C	0.07143	0.01776	4.253	N
rs6783870	3	86224810	0.000352	T	C	0.07937	0.02614	3.212	Y
rs6787821	3	173003691	0.000103	G	A	0.2857	0.1566	2.155	N
rs681088	10	78902848	0.001396	A	G	0.5794	0.4357	1.784	Y
rs6821764	4	23795157	0.000633	C	T	0.1667	0.08098	2.27	Y
rs6824969	4	23739566	0.000513	G	T	0.2063	0.1076	2.156	Y
rs6836241	4	83800233	0.001062	T	G	0.119	0.05199	2.464	Y
rs6864049	5	124358421	0.001274	A	G	0.6111	0.4655	1.804	Y
rs6869863	5	124301798	0.001095	G	A	0.3095	0.1922	1.884	Y
rs6904014	6	12046658	0.000372	T	C	0.05556	0.01489	3.892	Y
rs6909610	6	102745846	0.000773	T	C	0.6349	0.4828	1.863	N
rs6910034	6	105240315	0.001295	A	G	0.6032	0.4579	1.799	Y
rs6910079	6	164339862	0.001354	G	A	0.6111	0.4663	1.799	N
rs6919346	6	160930770	0.001272	T	C	0.06349	0.1729	0.3242	Y
rs6929339	6	102759966	0.00079	A	G	0.6349	0.483	1.861	Y
rs6944490	7	119933625	0.001388	A	G	0.2698	0.1622	1.909	Y
rs6949881	7	91078478	8.71e-05	T	C	0.2222	0.3955	0.4367	Y
rs6950538	7	91062467	8.91e-05	C	T	0.2222	0.3952	0.4372	Y
rs697587	1	58635532	0.000761	A	G	0.1984	0.1041	2.129	Y
rs6981928	8	117892436	0.001475	A	G	0.2778	0.169	1.891	N
rs7012260	8	108295504	0.000998	T	C	0.1825	0.09431	2.145	Y
rs702620	5	53262179	0.000297	C	T	0.09524	0.2328	0.347	Y
rs7034635	9	25166251	0.000848	A	G	0.2143	0.1163	2.072	Y
rs7058356	X	5252012	5.13e-05	G	A	0.381	0.2263	2.103	Y
rs7064092	X	22838650	2.86e-05	T	G	0.127	0.04574	3.035	N
rs7083405	10	90855178	0.000102	T	C	0.075	0.02116	3.751	Y
rs7154849	14	24196182	0.000308	C	T	0.3095	0.4725	0.5004	Y
rs7159986	14	72231868	0.00094	T	C	0.1508	0.0721	2.285	Y
rs7160403	14	94533647	0.001187	A	G	0.2381	0.1364	1.979	Y
rs7167343	15	49365886	0.000137	G	A	0.1032	0.03657	3.031	N
rs7193013	16	8016009	0.000656	C	T	0.254	0.4051	0.4999	Y
rs721015	7	91569907	0.000391	T	C	0.3095	0.4696	0.5062	Y
rs7219568	17	17470331	0.001139	T	C	0.119	0.05225	2.451	Y
rs7234917	18	69066035	3.15e-05	C	A	0.4206	0.2552	2.119	Y
rs723668	7	92292991	8.46e-05	A	G	0.2143	0.104	2.349	Y
rs723999	1	220370188	0.001412	G	A	0.3571	0.2341	1.818	Y
rs725758	6	164343779	0.000481	C	T	0.4762	0.3273	1.868	N
rs729681	20	59126981	0.000457	T	C	0.1984	0.1014	2.195	Y
rs7319923	13	64597274	0.000489	C	T	0.1905	0.09613	2.212	Y
rs7350708	13	29546399	0.000348	G	A	0.373	0.2348	1.938	Y
rs740237	8	1343740	0.00131	T	C	0.373	0.2469	1.815	N
rs7422204	2	77104420	0.000114	T	C	0.5952	0.4224	2.011	Y
rs7453313	6	9069974	0.000151	C	T	0.5	0.3372	1.966	Y
rs7466269	9	130493638	0.000906	G	A	0.4921	0.3485	1.811	Y
rs7473168	X	115592707	0.000519	C	T	0.2937	0.4498	0.5085	Y
rs7485396	12	5855257	0.001131	A	G	0.1429	0.2737	0.4424	N
rs751394	2	6390968	0.000809	T	C	0.5079	0.3618	1.821	Y
rs7556854	2	167847238	0.001536	A	G	0.2222	0.126	1.981	Y
rs7557514	2	68001482	0.00085	A	G	0.1429	0.06639	2.344	N
rs755859	16	72835345	3.64e-05	T	C	0.2619	0.1332	2.309	N
rs7561233	2	76940978	0.001243	T	C	0.6349	0.4888	1.819	N
rs7562487	2	77200240	0.000561	A	G	0.4365	0.2936	1.864	N
rs7563917	2	77124758	1.62e-05	T	C	0.6111	0.4181	2.187	N
rs7593772	2	102671568	0.001192	A	G	0.127	0.05747	2.385	Y
rs7597923	2	77146508	3.83e-06	G	T	0.6032	0.3979	2.3	N
rs7599837	2	77216778	0.001186	C	T	0.3889	0.2595	1.816	Y
rs763056	X	17911046	3.58e-05	A	G	0.4762	0.3033	2.088	N
rs7633651	3	82645545	4.25e-05	A	G	0.1667	0.3418	0.3852	Y
rs7639295	3	18052061	0.001279	T	C	0.1429	0.06818	2.278	Y
rs7643442	3	101659050	0.000431	G	A	0.1667	0.314	0.4369	Y
rs7678706	4	129829099	0.000682	A	G	0.2857	0.1694	1.962	Y
rs7697495	4	67489888	0.001247	T	C	0.06349	0.1732	0.3236	N
rs7709474	5	19191543	0.001248	G	T	0.5317	0.389	1.784	N
rs7743818	6	113072571	0.001012	C	T	0.627	0.4782	1.834	Y
rs7747118	6	142052993	8.63e-05	G	A	0.4286	0.2699	2.029	N
rs7749001	6	98180192	0.001182	C	T	0.1905	0.3278	0.4824	N
rs7798671	7	22117970	0.000348	G	T	0.3889	0.2482	1.928	N
rs7807765	7	91176625	0.00023	A	C	0.6429	0.4762	1.98	Y
rs7866483	9	24447291	8.49e-05	C	A	0.1111	0.03973	3.021	Y
rs7877780	X	22830458	0.001049	T	C	0.1111	0.04702	2.533	N
rs7880245	X	5238573	0.000472	T	C	0.5159	0.3632	1.868	Y
rs7890465	X	78058192	0.001435	A	G	0.2339	0.1338	1.975	Y
rs7890900	X	126596522	0.000616	C	A	0.3175	0.1939	1.933	Y
rs7904145	10	68307696	0.000951	T	C	0.1371	0.06273	2.374	Y
rs7940772	11	85995167	0.000998	A	G	0.1825	0.09431	2.145	Y
rs7965295	12	125205226	0.001014	C	T	0.379	0.2487	1.844	Y
rs7972782	12	10294096	0.001469	G	A	0.4603	0.325	1.772	N
rs7999301	13	75922078	0.000214	T	C	0.3095	0.1796	2.047	N
rs8001719	13	98572725	9.29e-05	G	A	0.3333	0.1926	2.096	Y
rs8016025	14	98658693	0.001062	G	A	0.1111	0.2363	0.404	Y
rs8027714	15	22515690	1.52e-13	A	G	0.02381	0.3377	0.04784	Y
rs803262	7	91003513	0.000576	G	A	0.127	0.2636	0.4064	Y
rs803269	7	91020289	0.000311	T	C	0.119	0.2618	0.3811	Y
rs8084060	18	44003903	0.000397	T	C	0.5952	0.436	1.902	N
rs8086815	18	8163669	0.000492	A	G	0.2698	0.1546	2.02	Y
rs828311	5	3619024	0.001105	G	A	0.4762	0.3362	1.795	Y
rs850742	14	76178123	0.000971	A	G	0.4683	0.3276	1.808	Y
rs855983	10	119403172	0.000138	A	C	0.2619	0.4326	0.4654	N
rs855992	10	119398083	0.00013	A	G	0.254	0.4249	0.4607	N
rs870032	6	40947406	0.000734	A	G	0.06349	0.18	0.3089	Y
rs885344	6	148571833	0.000855	A	G	0.4206	0.2839	1.831	Y
rs890635	7	52551629	0.001415	T	C	0.4524	0.3174	1.777	N
rs897353	11	11702856	0.00062	T	G	0.2419	0.1343	2.058	Y
rs905491	2	68003899	0.001404	G	A	0.1587	0.07941	2.187	N
rs918501	5	166623837	0.000933	G	T	0.1111	0.238	0.4002	N
rs919581	7	136437429	0.000607	G	A	0.2857	0.1685	1.974	Y
rs9290340	3	169818140	0.001457	G	A	0.3651	0.2411	1.81	Y
rs929228	X	8631291	0.001198	C	T	0	0.07706	0	Y
rs9298264	8	77029752	0.000337	A	G	0.1825	0.08882	2.291	Y
rs9306430	22	25640989	0.001238	T	C	0.2937	0.1803	1.889	Y
rs9327463	5	127343036	0.000459	G	A	0.3254	0.198	1.954	N
rs9374686	6	98173317	0.001182	G	A	0.1905	0.3278	0.4824	N
rs9376649	6	142055146	0.000277	A	C	0.381	0.2396	1.954	N
rs9377649	6	105088138	0.000677	A	G	0.3254	0.2011	1.916	Y
rs9384545	6	150903498	0.001013	A	C	0.2302	0.1291	2.016	Y
rs9385970	6	142045082	8.36e-05	C	A	0.4286	0.2696	2.032	N
rs941671	14	36600803	0.000618	G	A	0.4286	0.2876	1.858	N
rs9458957	6	164348090	0.000445	A	G	0.5952	0.4373	1.892	N
rs9480156	6	155964755	0.001086	C	A	0.2619	0.1541	1.947	Y
rs950253	11	21328620	0.001032	C	T	0.246	0.3907	0.5089	Y
rs9505394	6	822124	7.77e-05	T	C	0.1032	0.03527	3.147	Y
rs9510730	13	22892263	0.000141	G	A	0.2937	0.1646	2.11	N
rs9517740	13	98915280	0.000416	A	G	0.1032	0.03945	2.801	Y
rs9518825	13	102186371	0.000374	T	C	0.2222	0.1173	2.15	Y
rs9523030	13	90060301	0.001318	G	T	0.5238	0.3822	1.778	Y
rs952416	12	115248131	0.001311	G	A	0.05556	0.1618	0.3048	Y
rs9538214	13	58272829	0.000846	G	A	0.1667	0.3053	0.4552	Y
rs954385	10	112893796	0.000599	G	A	0.1667	0.08072	2.278	Y
rs9559181	13	107329268	0.00117	G	A	0.05556	0.1633	0.3015	Y
rs9637779	5	19195772	0.00039	G	A	0.3651	0.2292	1.933	N
rs9651142	1	101389753	0.0014	G	A	0.119	0.05303	2.413	Y
rs9656002	7	91119658	7.1e-05	A	G	0.2222	0.3979	0.4324	Y
rs9660474	1	200655486	0.00042	G	A	0.2869	0.448	0.4956	Y
rs9687338	5	19237824	0.001441	A	G	0.2143	0.1196	2.007	Y
rs9690947	7	33496933	0.000839	A	G	0.0873	0.03239	2.857	Y
rs9691167	7	100196668	0.000708	T	C	0.6417	0.4847	1.904	Y
rs975858	6	142070300	0.000309	A	G	0.3889	0.2471	1.939	Y
rs9807002	16	26184920	0.000332	C	T	0.2063	0.1053	2.21	Y
rs9820381	3	117722894	0.000902	A	G	0.246	0.1405	1.995	Y
rs9838874	3	198700410	0.001182	A	G	0.1746	0.0896	2.149	Y
rs9846185	3	100562332	0.00018	G	A	0.1667	0.0755	2.449	Y
rs9850201	3	82624070	3.63e-05	A	G	0.1667	0.3435	0.3822	N
rs9850466	3	82615258	3.55e-05	C	T	0.1667	0.3438	0.3818	N
rs985463	3	34085521	0.001517	C	T	0.1984	0.3333	0.495	Y
rs9868204	3	34015061	0.00068	A	G	0.09524	0.2223	0.3682	Y
rs987189	17	14491981	1.65e-06	T	C	0.1905	0.07419	2.936	N
rs9872465	3	172997533	9.3e-05	T	C	0.2857	0.156	2.165	N
rs987648	1	196514681	0.001174	C	T	0.1032	0.04258	2.587	Y
rs9880074	3	26425385	0.000451	G	A	0.3306	0.2013	1.96	Y
rs9897362	17	17397471	0.000519	A	G	0.127	0.05434	2.531	Y
rs991818	3	53562559	0.000241	A	G	0.2063	0.366	0.4504	Y
rs9935986	16	72845078	0.001427	A	G	0.254	0.1499	1.93	N
Supplementary Table 2. Four hundred nineteen SNPs mapped to unique 299 genes within 20kb+/- windows from top 1000 significant SNPs in CHP cohort with BA in Genome wide association study
