# Supplementary material for: The Role of ARF6 in Biliary Atresia
Source: PLoS One. 2015 Sep 17;10(9):e0138381. doi: 10.1371/journal.pone.0138381 (PMC4574480; doi:10.1371/journal.pone.0138381)
Supplement: S3 Table — Among these genes, 231 showed interaction with other genes from the large human network consisting mainly of protein-protein interaction. The first neighbor network was created by assimilating all of the first interacting genes with these 231 genes from the large human network. The total of 2506 genes in the new smaller network is listed in the table. More information can be found in the table that includes the average P-values calculated from multiples SNPs and the interacting genes. (XLSX) [file pone.0138381.s011.xlsx]

## Sheet: Sheet1
The list of genes in the first neighbor network with their average P-values and interactions with 231 significant genes
The first 231 genes are from 299 unique genes mapped from 419 significant SNPs from the Supplementary Table 2
Only the interactions with 231 genes are shown in Column E
2-3% of the genes are denoted as #N/A in gene symbol. These are non-human proteins that can interact with human proteins. These genes were not used in the follow up enrichment analyses.
#	EntrezID	Gene Symbol	Identity	Average P-value from multiple SNPs	Interacting Genes
1	109	ADCY3	Gene from Significant SNP	0.0008835	[1258;5592]
2	134	ADORA1	Gene from Significant SNP	0.001139	[]
3	273	AMPH	Gene from Significant SNP	5.66e-05	[5337;8976]
4	284	ANGPT1	Gene from Significant SNP	0.001043	[]
5	286	ANK1	Gene from Significant SNP	0.000824	[1,6508]
6	316	AOX1	Gene from Significant SNP	0.000322	[]
7	357	SHROOM2	Gene from Significant SNP	0.000892	[]
8	382	ARF6	Gene from Significant SNP	5.645e-07	[5337,55770]
9	463	ZFHX3	Gene from Significant SNP	0.001375	[]
10	583	BBS2	Gene from Significant SNP	0.000833	[]
11	1002	CDH4	Gene from Significant SNP	0.000887667	[]
12	1046	CDX4	Gene from Significant SNP	1.91e-06	[]
13	1121	CHM	Gene from Significant SNP	7.69e-05	[]
14	1258	CNGB1	Gene from Significant SNP	0.000921	[109,5592]
15	1345	COX6C	Gene from Significant SNP	0.0008475	[]
16	1374	CPT1A	Gene from Significant SNP	0.001482	[]
17	1436	CSF1R	Gene from Significant SNP	0.001219	[]
18	1588	CYP19A1	Gene from Significant SNP	0.000403	[]
19	1595	CYP51A1	Gene from Significant SNP	9.61e-05	[]
20	1654	DDX3X	Gene from Significant SNP	0.00042	[]
21	1716	DGUOK	Gene from Significant SNP	0.000794	[]
22	1729	DIAPH1	Gene from Significant SNP	0.000849	[]
23	1741	DLG3	Gene from Significant SNP	9.16e-06	[]
24	1756	DMD	Gene from Significant SNP	3.05e-05	[4217,8291,27185]
25	1794	DOCK2	Gene from Significant SNP	4.1e-05	9844
26	1806	DPYD	Gene from Significant SNP	0.000715	[]
27	1832	DSP	Gene from Significant SNP	0.000547	[]
28	1909	EDNRA	Gene from Significant SNP	0.001358	[]
29	1954	MEGF8	Gene from Significant SNP	0.000350167	[]
30	2013	EMP2	Gene from Significant SNP	0.000987	[]
31	2195	FAT1	Gene from Significant SNP	0.000595	51667
32	2201	FBN2	Gene from Significant SNP	0.001529	8076
33	2255	FGF10	Gene from Significant SNP	0.001096	[]
34	2266	FGG	Gene from Significant SNP	8.56e-05	[]
35	2734	RP11-252A24.7	Gene from Significant SNP	0.000315	[]
36	2895	GRID2	Gene from Significant SNP	0.000865	[]
37	2897	GRIK1	Gene from Significant SNP	0.00115	[]
38	2983	GUCY1B3	Gene from Significant SNP	0.000551	5136
39	3003	GZMK	Gene from Significant SNP	0.00081	[]
40	3275	PRMT2	Gene from Significant SNP	0.000517	[]
41	3281	HSBP1	Gene from Significant SNP	0.0008345	[]
42	3420	IDH3B	Gene from Significant SNP	0.000176	[]
43	3508	IGHMBP2	Gene from Significant SNP	0.000701	[]
44	3547	IGSF1	Gene from Significant SNP	0.000193	[]
45	3691	ITGB4	Gene from Significant SNP	0.000499	22798
46	3720	JARID2	Gene from Significant SNP	0.000246	[]
47	3824	KLRD1	Gene from Significant SNP	0.001012	[]
48	4071	TM4SF1	Gene from Significant SNP	0.000792	[]
49	4084	MXD1	Gene from Significant SNP	0.001537	[]
50	4217	MAP3K5	Gene from Significant SNP	0.001137	[1756;23327]
51	4300	MLLT3	Gene from Significant SNP	0.000874	8178
52	4306	NR3C2	Gene from Significant SNP	0.000351	[]
53	4600	MX2	Gene from Significant SNP	0.000111672	[]
54	4651	MYO10	Gene from Significant SNP	0.0006	[]
55	4916	NTRK3	Gene from Significant SNP	0.001326	[]
56	5017	OVOL1	Gene from Significant SNP	0.001059	8841
57	5031	P2RY6	Gene from Significant SNP	0.000455	[]
58	5126	PCSK2	Gene from Significant SNP	0.000466833	[]
59	5136	PDE1A	Gene from Significant SNP	0.000754	2983
60	5214	PFKP	Gene from Significant SNP	0.000748	[]
61	5321	PLA2G4A	Gene from Significant SNP	0.001511	5337
62	5337	PLD1	Gene from Significant SNP	0.00027098	[273,382,5321,10400]
63	5455	POU3F3	Gene from Significant SNP	0.001132	[]
64	5521	PPP2R2B	Gene from Significant SNP	0.000353	[]
65	5592	PRKG1	Gene from Significant SNP	0.0010915	[109,1258]
66	5607	MAP2K5	Gene from Significant SNP	0.000689	390598
67	5613	PRKX	Gene from Significant SNP	0.000222	23327
68	5651	TMPRSS15	Gene from Significant SNP	0.000292	[]
69	5713	PSMD7	Gene from Significant SNP	6.65e-05	[]
70	5733	PTGER3	Gene from Significant SNP	0.000543	[]
71	5796	PTPRK	Gene from Significant SNP	0.001412	[]
72	5797	PTPRM	Gene from Significant SNP	0.000908	[]
73	5799	PTPRN2	Gene from Significant SNP	8.86e-05	[]
74	5810	RAD1	Gene from Significant SNP	0.000428	[]
75	5890	RAD51B	Gene from Significant SNP	0.000627	[]
76	6014	RIT2	Gene from Significant SNP	0.001487	[]
77	6103	RPGR	Gene from Significant SNP	0.0009095	[]
78	6262	RYR2	Gene from Significant SNP	0.000858	[]
79	6285	S100B	Gene from Significant SNP	0.000337	[]
80	6367	CCL22	Gene from Significant SNP	0.000554	[]
81	6508	SLC4A3	Gene from Significant SNP	0.000214	286
82	6595	SMARCA2	Gene from Significant SNP	0.000894	[]
83	6907	TBL1X	Gene from Significant SNP	0.000983	8841
84	6916	TBXAS1	Gene from Significant SNP	0.000541	[]
85	6934	TCF7L2	Gene from Significant SNP	0.0011	[]
86	7049	TGFBR3	Gene from Significant SNP	0.000566	[]
87	7105	TSPAN6	Gene from Significant SNP	0.001478	[]
88	7159	TP53BP2	Gene from Significant SNP	0.00113	[]
89	7978	MTERF	Gene from Significant SNP	3.17e-05	[]
90	8076	MFAP5	Gene from Significant SNP	0.000259	2201
91	8178	ELL	Gene from Significant SNP	0.000696	4300
92	8291	DYSF	Gene from Significant SNP	0.0005505	1756
93	8406	SRPX	Gene from Significant SNP	0.001133	[]
94	8496	PPFIBP1	Gene from Significant SNP	0.00022	[]
95	8622	PDE8B	Gene from Significant SNP	0.000244	[]
96	8736	MYOM1	Gene from Significant SNP	0.000757	[]
97	8808	IL1RL2	Gene from Significant SNP	0.0002067	[]
98	8841	HDAC3	Gene from Significant SNP	0.001113	[5017,6907,9569]
99	8976	WASL	Gene from Significant SNP	0.000952	273
100	8988	HSPB3	Gene from Significant SNP	0.00115167	[]
101	8989	TRPA1	Gene from Significant SNP	0.000485	[]
102	9452	ITM2A	Gene from Significant SNP	0.000444	[]
103	9569	GTF2IRD1	Gene from Significant SNP	0.000489	8841
104	9588	PRDX6	Gene from Significant SNP	0.000789	[]
105	9732	DOCK4	Gene from Significant SNP	0.00154	[]
106	9758	FRMPD4	Gene from Significant SNP	0.000668	[]
107	9770	RASSF2	Gene from Significant SNP	0.000241	[]
108	9811	CTIF	Gene from Significant SNP	0.000538	[]
109	9843	HEPH	Gene from Significant SNP	6.02e-05	[]
110	9844	ELMO1	Gene from Significant SNP	0.00081	1794
111	9863	MAGI2	Gene from Significant SNP	0.001358	[]
112	9877	ZC3H11A	Gene from Significant SNP	0.00134467	[]
113	9899	SV2B	Gene from Significant SNP	0.001255	[]
114	10062	NR1H3	Gene from Significant SNP	0.000828	[]
115	10142	AKAP9	Gene from Significant SNP	0.00017167	27185
116	10178	ODZ1	Gene from Significant SNP	2.87e-05	[]
117	10389	SCML2	Gene from Significant SNP	4.27e-05	[]
118	10400	PEMT	Gene from Significant SNP	0.001045	5337
119	10406	WFDC2	Gene from Significant SNP	0.000254433	[]
120	10499	NCOA2	Gene from Significant SNP	0.001276	[]
121	10539	GLRX3	Gene from Significant SNP	0.000144	[]
122	10579	TACC2	Gene from Significant SNP	0.000665	[]
123	10602	CDC42EP3	Gene from Significant SNP	0.001517	[]
124	10631	POSTN	Gene from Significant SNP	0.000998	[]
125	10744	PTTG2	Gene from Significant SNP	0.000126	[]
126	10846	PDE10A	Gene from Significant SNP	0.00011	[]
127	10905	MAN1A2	Gene from Significant SNP	0.000589	[]
128	11107	PRDM5	Gene from Significant SNP	0.001226	[]
129	11145	PLA2G16	Gene from Significant SNP	0.001303	[]
130	22798	LAMB4	Gene from Significant SNP	0.001491	3691
131	22986	SORCS3	Gene from Significant SNP	0.000969	[]
132	22998	LIMCH1	Gene from Significant SNP	0.001117	[]
133	23002	DAAM1	Gene from Significant SNP	0.00033	[]
134	23181	DIP2A	Gene from Significant SNP	0.000767	[]
135	23261	CAMTA1	Gene from Significant SNP	0.001396	[]
136	23262	PPIP5K2	Gene from Significant SNP	0.001264	[]
137	23327	NEDD4L	Gene from Significant SNP	0.000457	[4217,5613,284273]
138	23710	GABARAPL1	Gene from Significant SNP	0.001337	[]
139	23788	MTCH2	Gene from Significant SNP	0.000852	[]
140	25818	KLK5	Gene from Significant SNP	0.001309	[]
141	25825	BACE2	Gene from Significant SNP	0.000687	[]
142	25853	DCAF12	Gene from Significant SNP	0.001329	[]
143	25937	WWTR1	Gene from Significant SNP	0.001425	[]
144	26047	CNTNAP2	Gene from Significant SNP	0.000603	[]
145	26271	FBXO5	Gene from Significant SNP	0.000383	[]
146	26609	VCX	Gene from Significant SNP	0.000899	[]
147	27185	DISC1	Gene from Significant SNP	0.000695	[1756,10142]
148	27345	KCNMB4	Gene from Significant SNP	0.000893	[]
149	28797	#N/A	Gene from Significant SNP	0.000356	[]
150	29940	DSE	Gene from Significant SNP	0.000408	[]
151	50999	TMED5	Gene from Significant SNP	0.000506	[]
152	51340	CRNKL1	Gene from Significant SNP	0.000265	[]
153	51582	AZIN1	Gene from Significant SNP	0.00059	[]
154	51634	RBMX2	Gene from Significant SNP	0.001435	[]
155	51667	NUB1	Gene from Significant SNP	0.000846	2195
156	51760	SYT17	Gene from Significant SNP	0.000741	[]
157	51806	CALML5	Gene from Significant SNP	1.82e-05	[]
158	54499	TMCO1	Gene from Significant SNP	0.001166	[]
159	54504	CPVL	Gene from Significant SNP	0.001363	[]
160	54509	RHOF	Gene from Significant SNP	0.001437	57514
161	54550	NECAB2	Gene from Significant SNP	0.000383	56159
162	54808	DYM	Gene from Significant SNP	0.00112825	[]
163	54900	LAX1	Gene from Significant SNP	0.00018	[]
164	54901	CDKAL1	Gene from Significant SNP	0.000933	[]
165	55133	SRBD1	Gene from Significant SNP	0.001296	[]
166	55224	ETNK2	Gene from Significant SNP	0.000554	[]
167	55709	KBTBD4	Gene from Significant SNP	0.001304	[]
168	55770	EXOC2	Gene from Significant SNP	9.65e-05	382
169	55777	MBD5	Gene from Significant SNP	0.001519	[]
170	55816	DOK5	Gene from Significant SNP	1.88e-05	[]
171	55843	ARHGAP15	Gene from Significant SNP	0.00126	[]
172	55885	LMO3	Gene from Significant SNP	0.001379	[]
173	55907	CMAS	Gene from Significant SNP	0.001494	[]
174	56159	TEX11	Gene from Significant SNP	0.001314	[54550;143379]
175	56605	ERO1LB	Gene from Significant SNP	0.000791	[]
176	56913	C1GALT1	Gene from Significant SNP	0.000736	374378
177	57101	ANO2	Gene from Significant SNP	0.000511	[]
178	57107	PDSS2	Gene from Significant SNP	0.000764	[]
179	57222	ERGIC1	Gene from Significant SNP	0.0008395	[]
180	57459	GATAD2B	Gene from Significant SNP	0.0014096	[]
181	57491	AHRR	Gene from Significant SNP	0.000859	[]
182	57514	ARHGAP31	Gene from Significant SNP	0.000435	54509
183	57568	SIPA1L2	Gene from Significant SNP	9.34e-05	[]
184	57626	KLHL1	Gene from Significant SNP	0.000571	[]
185	57630	SH3RF1	Gene from Significant SNP	0.0011475	[]
186	57693	ZNF317	Gene from Significant SNP	0.000951	[]
187	63876	PKNOX2	Gene from Significant SNP	0.001445	[]
188	64102	TNMD	Gene from Significant SNP	0.0003915	[]
189	64754	SMYD3	Gene from Significant SNP	0.000866	[]
190	64902	AGXT2	Gene from Significant SNP	0.000968	[]
191	79096	C11orf49	Gene from Significant SNP	0.000192	[]
192	79582	SPAG16	Gene from Significant SNP	0.001292	[]
193	79870	BAALC	Gene from Significant SNP	0.000618	[]
194	79888	LPCAT1	Gene from Significant SNP	2.12e-05	[]
195	80781	COL18A1	Gene from Significant SNP	1.53e-06	[]
196	81285	OR51E2	Gene from Significant SNP	0.000756	[]
197	83872	HMCN1	Gene from Significant SNP	0.000255	[]
198	83988	NCALD	Gene from Significant SNP	0.00095	[]
199	84109	QRFPR	Gene from Significant SNP	0.0005788	[]
200	84303	CHCHD6	Gene from Significant SNP	0.001241	[]
201	84466	MEGF10	Gene from Significant SNP	0.000821	[]
202	84612	PARD6B	Gene from Significant SNP	0.000172	[]
203	85007	AGXT2L2	Gene from Significant SNP	0.000936	[]
204	90025	UBE3D	Gene from Significant SNP	0.000168967	[]
205	93611	FBXO44	Gene from Significant SNP	0.000528	[]
206	94122	SYTL5	Gene from Significant SNP	0.001008	[]
207	115019	SLC26A9	Gene from Significant SNP	0.000178767	[]
208	122618	PLD4	Gene from Significant SNP	0.0007515	[]
209	130399	ACVR1C	Gene from Significant SNP	0.000474	[]
210	134218	DNAJC21	Gene from Significant SNP	0.000292	[]
211	140469	MYO3B	Gene from Significant SNP	5.94e-05	[]
212	143379	C10orf82	Gene from Significant SNP	0.000224	56159
213	143471	PSMA8	Gene from Significant SNP	0.000871	[]
214	148327	CREB3L4	Gene from Significant SNP	0.001335	[]
215	157680	VPS13B	Gene from Significant SNP	0.0008634	[]
216	158326	FREM1	Gene from Significant SNP	0.000857	[]
217	169981	SPIN3	Gene from Significant SNP	0.001436	[]
218	196528	ARID2	Gene from Significant SNP	0.001242	[]
219	200186	CRTC2	Gene from Significant SNP	0.001014	[]
220	203427	SLC25A43	Gene from Significant SNP	0.000352	[]
221	221154	EFHA1	Gene from Significant SNP	0.000282	[]
222	254065	BRWD3	Gene from Significant SNP	0.000982	[]
223	257313	UTS2D	Gene from Significant SNP	0.000604	[]
224	259232	NALCN	Gene from Significant SNP	0.000731	[]
225	284273	ZADH2	Gene from Significant SNP	0.000263	23327
226	285381	DPH3	Gene from Significant SNP	0.000305	[]
227	343477	HSP90B3P	Gene from Significant SNP	0.000134	[]
228	359845	FAM101B	Gene from Significant SNP	0.000866	[]
229	374378	GALNTL4	Gene from Significant SNP	0.00030715	56913
230	390598	SKOR1	Gene from Significant SNP	0.001264	5607
231	414328	IDNK	Gene from Significant SNP	0.000551	[]
232	1	A1BG	Interacting First Neighbor		286
233	18	ABAT	Interacting First Neighbor		316
234	19	ABCA1	Interacting First Neighbor		316
235	24	ABCA4	Interacting First Neighbor		1258
236	25	ABL1	Interacting First Neighbor		[4916,23327]
237	26	ABP1	Interacting First Neighbor		8976
238	27	ABL2	Interacting First Neighbor		23327
239	31	ACACA	Interacting First Neighbor		4300
240	32	ACACB	Interacting First Neighbor		1374
241	33	ACADL	Interacting First Neighbor		1374
242	34	ACADM	Interacting First Neighbor		1374
243	37	ACADVL	Interacting First Neighbor		1374
244	47	ACLY	Interacting First Neighbor		8841
245	48	ACO1	Interacting First Neighbor		3420
246	50	ACO2	Interacting First Neighbor		3420
247	51	ACOX1	Interacting First Neighbor		1374
248	58	ACTA1	Interacting First Neighbor		1756
249	60	ACTB	Interacting First Neighbor		[1729,1756,8976,83988]
250	71	ACTG1	Interacting First Neighbor		[5337;27185]
251	86	ACTL6A	Interacting First Neighbor		6595
252	87	ACTN1	Interacting First Neighbor		10062
253	88	ACTN2	Interacting First Neighbor		[1756,27185]
254	90	ACVR1	Interacting First Neighbor		[3547;130399]
255	91	ACVR1B	Interacting First Neighbor		[3547,23327]
256	92	ACVR2A	Interacting First Neighbor		[3547,7049,9863]
257	93	ACVR2B	Interacting First Neighbor		3547
258	94	ACVRL1	Interacting First Neighbor		3547
259	100	ADA	Interacting First Neighbor		134
260	107	ADCY1	Interacting First Neighbor		[5136,8622,10846]
261	108	ADCY2	Interacting First Neighbor		[1909,5136,8622]
262	118	ADD1	Interacting First Neighbor		6595
263	132	ADK	Interacting First Neighbor		10846
264	135	ADORA2A	Interacting First Neighbor		54550
265	140	ADORA3	Interacting First Neighbor		134
266	142	PARP1	Interacting First Neighbor		[6934,8841]
267	146	ADRA1D	Interacting First Neighbor		1909
268	150	ADRA2A	Interacting First Neighbor		5733
269	151	ADRA2B	Interacting First Neighbor		5733
270	152	ADRA2C	Interacting First Neighbor		5733
271	153	ADRB1	Interacting First Neighbor		9863
272	158	ADSL	Interacting First Neighbor		10846
273	161	AP2A2	Interacting First Neighbor		273
274	162	AP1B1	Interacting First Neighbor		[273;382]
275	163	AP2B1	Interacting First Neighbor		273
276	174	AFP	Interacting First Neighbor		463
277	182	JAG1	Interacting First Neighbor		8076
278	185	AGTR1	Interacting First Neighbor		[382,1909]
279	186	AGTR2	Interacting First Neighbor		134
280	189	AGXT	Interacting First Neighbor		64902
281	190	NR0B1	Interacting First Neighbor		1588
282	196	AHR	Interacting First Neighbor		10499
283	203	AK1	Interacting First Neighbor		5136
284	204	AK2	Interacting First Neighbor		5136
285	207	AKT1	Interacting First Neighbor		[1909,3691,4084,4217,8841,27185,200186]
286	208	AKT2	Interacting First Neighbor		57630
287	212	ALAS2	Interacting First Neighbor		64902
288	213	ALB	Interacting First Neighbor		463
289	226	ALDOA	Interacting First Neighbor		5214
290	238	ALK	Interacting First Neighbor		4217
291	239	ALOX12	Interacting First Neighbor		[3691,5321]
292	240	ALOX5	Interacting First Neighbor		5321
293	242	ALOX12B	Interacting First Neighbor		5321
294	246	ALOX15	Interacting First Neighbor		5321
295	247	ALOX15B	Interacting First Neighbor		5321
296	270	AMPD1	Interacting First Neighbor		10846
297	274	BIN1	Interacting First Neighbor		[273;5337]
298	285	ANGPT2	Interacting First Neighbor		284
299	287	ANK2	Interacting First Neighbor		[286;1756]
300	290	ANPEP	Interacting First Neighbor		463
301	301	ANXA1	Interacting First Neighbor		[1741,1909,5321,5733,8291]
302	309	ANXA6	Interacting First Neighbor		6285
303	311	ANXA11	Interacting First Neighbor		57491
304	322	APBB1	Interacting First Neighbor		[1654,1729,8976,23327]
305	324	APC	Interacting First Neighbor		[1741;55777]
306	330	BIRC3	Interacting First Neighbor		4217
307	332	BIRC5	Interacting First Neighbor		[6907;8841]
308	335	APOA1	Interacting First Neighbor		5136
309	351	APP	Interacting First Neighbor		[1909,5733,25825,257313]
310	353	APRT	Interacting First Neighbor		10846
311	356	FASLG	Interacting First Neighbor		[4217,8841]
312	361	AQP4	Interacting First Neighbor		1756
313	362	AQP5	Interacting First Neighbor		6262
314	367	AR	Interacting First Neighbor		[6595,8841,10499]
315	369	ARAF	Interacting First Neighbor		5337
316	375	ARF1	Interacting First Neighbor		5337
317	387	RHOA	Interacting First Neighbor		[382,1729,5337,23002]
318	388	RHOB	Interacting First Neighbor		[54509,57514]
319	389	RHOC	Interacting First Neighbor		1729
320	391	RHOG	Interacting First Neighbor		[9844,54509,57514]
321	392	ARHGAP1	Interacting First Neighbor		54509
322	394	ARHGAP5	Interacting First Neighbor		54509
323	396	ARHGDIA	Interacting First Neighbor		[23327;54509]
324	397	ARHGDIB	Interacting First Neighbor		54509
325	399	RHOH	Interacting First Neighbor		54509
326	405	ARNT	Interacting First Neighbor		[10499,57491]
327	406	ARNTL	Interacting First Neighbor		8841
328	408	ARRB1	Interacting First Neighbor		[382,1756,4217]
329	409	ARRB2	Interacting First Neighbor		[382,1654,4217,7049,169981]
330	412	STS	Interacting First Neighbor		26609
331	421	ARVCF	Interacting First Neighbor		8841
332	429	ASCL1	Interacting First Neighbor		5455
333	438	ASMT	Interacting First Neighbor		316
334	466	ATF1	Interacting First Neighbor		1595
335	468	ATF4	Interacting First Neighbor		27185
336	481	ATP1B1	Interacting First Neighbor		4306
337	487	ATP2A1	Interacting First Neighbor		6262
338	491	ATP2B2	Interacting First Neighbor		1741
339	493	ATP2B4	Interacting First Neighbor		1741
340	522	ATP5J	Interacting First Neighbor		1345
341	545	ATR	Interacting First Neighbor		[5810,8841,10499]
342	546	ATRX	Interacting First Neighbor		1741
343	550	AUP1	Interacting First Neighbor		79888
344	552	AVPR1A	Interacting First Neighbor		1909
345	553	AVPR1B	Interacting First Neighbor		1909
346	580	BARD1	Interacting First Neighbor		10062
347	581	BAX	Interacting First Neighbor		7159
348	585	BBS4	Interacting First Neighbor		583
349	595	CCND1	Interacting First Neighbor		[3720,5713,6934,8841,26271]
350	596	BCL2	Interacting First Neighbor		[1374,4217,4306,7159]
351	598	BCL2L1	Interacting First Neighbor		7159
352	602	BCL3	Interacting First Neighbor		8841
353	605	BCL7A	Interacting First Neighbor		6595
354	623	BDKRB1	Interacting First Neighbor		[134,5733]
355	624	BDKRB2	Interacting First Neighbor		[134,1909,5733]
356	627	BDNF	Interacting First Neighbor		[2897,4916]
357	632	BGLAP	Interacting First Neighbor		10631
358	636	BICD1	Interacting First Neighbor		27185
359	637	BID	Interacting First Neighbor		51340
360	643	CXCR5	Interacting First Neighbor		[5733;6367]
361	657	BMPR1A	Interacting First Neighbor		[3547;23327]
362	658	BMPR1B	Interacting First Neighbor		3547
363	665	BNIP3L	Interacting First Neighbor		55816
364	667	DST	Interacting First Neighbor		[3691;27185]
365	672	BRCA1	Interacting First Neighbor		[6595;10499]
366	673	BRAF	Interacting First Neighbor		[6014;23327]
367	683	BST1	Interacting First Neighbor		5592
368	684	BST2	Interacting First Neighbor		6285
369	688	KLF5	Interacting First Neighbor		25937
370	694	BTG1	Interacting First Neighbor		3275
371	699	BUB1	Interacting First Neighbor		8841
372	728	C5AR1	Interacting First Neighbor		[134;5733]
373	758	MPPED1	Interacting First Neighbor		27185
374	773	CACNA1A	Interacting First Neighbor		1954
375	775	CACNA1C	Interacting First Neighbor		6262
376	780	DDR1	Interacting First Neighbor		4071
377	782	CACNB1	Interacting First Neighbor		23327
378	790	CAD	Interacting First Neighbor		10499
379	801	CALM3	Interacting First Neighbor		[1654,5136,6014,6285,10142]
380	805	CALM3	Interacting First Neighbor		10142
381	808	CALM3	Interacting First Neighbor		[109,1741,4651,5136,6262,6907,8841,23261]
382	810	CALML3	Interacting First Neighbor		4651
383	815	CAMK2A	Interacting First Neighbor		[109;1741]
384	816	CAMK2B	Interacting First Neighbor		[109,4217,6262]
385	818	CAMK2G	Interacting First Neighbor		109
386	825	CAPN3	Interacting First Neighbor		[1756,8291,54550]
387	829	CAPZA1	Interacting First Neighbor		6285
388	832	CAPZB	Interacting First Neighbor		5521
389	835	CASP2	Interacting First Neighbor		4217
390	841	CASP8	Interacting First Neighbor		4217
391	845	CASQ2	Interacting First Neighbor		6262
392	847	CAT	Interacting First Neighbor		9588
393	857	CAV1	Interacting First Neighbor		5337
394	859	CAV3	Interacting First Neighbor		[1756;8291]
395	860	RUNX2	Interacting First Neighbor		8841
396	861	RUNX1	Interacting First Neighbor		[1436,8841]
397	862	RUNX1T1	Interacting First Neighbor		[8841,54550]
398	863	CBFA2T3	Interacting First Neighbor		8841
399	864	RUNX3	Interacting First Neighbor		4916
400	867	CBL	Interacting First Neighbor		[1436;2255]
401	869	CBLN1	Interacting First Neighbor		2895
402	885	CCK	Interacting First Neighbor		84109
403	889	KRIT1	Interacting First Neighbor		6262
404	890	CCNA2	Interacting First Neighbor		26271
405	891	CCNB1	Interacting First Neighbor		[26271,90025]
406	896	CCND3	Interacting First Neighbor		10499
407	898	CCNE1	Interacting First Neighbor		[6595;10142]
408	899	CCNF	Interacting First Neighbor		93611
409	904	CCNT1	Interacting First Neighbor		[4300,8178,10499]
410	905	CCNT2	Interacting First Neighbor		[4300,8178]
411	908	CCT6A	Interacting First Neighbor		5521
412	919	CD247	Interacting First Neighbor		1794
413	920	CD4	Interacting First Neighbor		[1654,6285]
414	952	CD38	Interacting First Neighbor		5592
415	958	CD40	Interacting First Neighbor		1654
416	960	CD44	Interacting First Neighbor		286
417	966	CD59	Interacting First Neighbor		382
418	968	CD68	Interacting First Neighbor		5713
419	977	CD151	Interacting First Neighbor		3691
420	988	CDC5L	Interacting First Neighbor		[10142,27185,51340]
421	989	SEPT7	Interacting First Neighbor		10602
422	990	CDC6	Interacting First Neighbor		26271
423	991	CDC20	Interacting First Neighbor		[10744;26271]
424	993	CDC25A	Interacting First Neighbor		4217
425	998	CDC42	Interacting First Neighbor		[4217,5337,8976,10602,57514,84612]
426	1000	CDH2	Interacting First Neighbor		1002
427	1003	CDH5	Interacting First Neighbor		[1002;1832]
428	1004	CDH6	Interacting First Neighbor		1002
429	1006	CDH8	Interacting First Neighbor		1002
430	1007	CDH9	Interacting First Neighbor		1002
431	1008	CDH10	Interacting First Neighbor		1002
432	1009	CDH11	Interacting First Neighbor		1002
433	1012	CDH13	Interacting First Neighbor		1002
434	1013	CDH15	Interacting First Neighbor		1002
435	1015	CDH17	Interacting First Neighbor		1832
436	1017	CDK2	Interacting First Neighbor		[5713,6595]
437	1018	CDK3	Interacting First Neighbor		23327
438	1019	CDK4	Interacting First Neighbor		10499
439	1020	CDK5	Interacting First Neighbor		[273;23327]
440	1024	CDK8	Interacting First Neighbor		6595
441	1025	CDK9	Interacting First Neighbor		[4300;8178]
442	1026	CDKN1A	Interacting First Neighbor		[1,4217,56159]
443	1027	CDKN1B	Interacting First Neighbor		5713
444	1040	CDS1	Interacting First Neighbor		5337
445	1045	CDX2	Interacting First Neighbor		6595
446	1050	CEBPA	Interacting First Neighbor		[1588,6595,6934,10142]
447	1051	CEBPB	Interacting First Neighbor		[1588,6595]
448	1052	CEBPD	Interacting First Neighbor		[1588,8841]
449	1058	CENPA	Interacting First Neighbor		1654
450	1069	CETN2	Interacting First Neighbor		10142
451	1080	CFTR	Interacting First Neighbor		115019
452	1107	CHD3	Interacting First Neighbor		[6595,7105]
453	1108	CHD4	Interacting First Neighbor		[4300,57459]
454	1129	CHRM2	Interacting First Neighbor		134
455	1131	CHRM3	Interacting First Neighbor		[382;5031]
456	1132	CHRM4	Interacting First Neighbor		134
457	1139	CHRNA7	Interacting First Neighbor		[134,10846]
458	1173	AP2M1	Interacting First Neighbor		84466
459	1179	CLCA1	Interacting First Neighbor		1258
460	1191	CLU	Interacting First Neighbor		27185
461	1192	CLIC1	Interacting First Neighbor		10142
462	1193	CLIC2	Interacting First Neighbor		23327
463	1201	CLN3	Interacting First Neighbor		1374
464	1213	CLTC	Interacting First Neighbor		[273,382]
465	1230	CCR1	Interacting First Neighbor		6367
466	1232	CCR3	Interacting First Neighbor		6367
467	1233	CCR4	Interacting First Neighbor		6367
468	1234	CCR5	Interacting First Neighbor		6367
469	1235	CCR6	Interacting First Neighbor		[5733;6367]
470	1236	CCR7	Interacting First Neighbor		[134,5733,6367]
471	1237	CCR8	Interacting First Neighbor		6367
472	1241	LTB4R	Interacting First Neighbor		5031
473	1259	CNGA1	Interacting First Neighbor		1258
474	1260	CNGA2	Interacting First Neighbor		1258
475	1268	CNR1	Interacting First Neighbor		5607
476	1281	COL3A1	Interacting First Neighbor		10631
477	1282	COL4A1	Interacting First Neighbor		27185
478	1308	COL17A1	Interacting First Neighbor		[3691;22798]
479	1316	KLF6	Interacting First Neighbor		8841
480	1325	CORT	Interacting First Neighbor		4306
481	1327	COX4I1	Interacting First Neighbor		[1,1345]
482	1329	COX5B	Interacting First Neighbor		1345
483	1340	COX6B1	Interacting First Neighbor		1345
484	1349	COX7B	Interacting First Neighbor		1345
485	1350	COX7C	Interacting First Neighbor		1345
486	1351	COX8A	Interacting First Neighbor		1345
487	1363	CPE	Interacting First Neighbor		382
488	1375	CPT1B	Interacting First Neighbor		1374
489	1385	CREB1	Interacting First Neighbor		[1588,200186]
490	1386	ATF2	Interacting First Neighbor		1588
491	1387	CREBBP	Interacting First Neighbor		[4217,6595,6934,8841,10499,10579]
492	1390	CREM	Interacting First Neighbor		148327
493	1398	CRK	Interacting First Neighbor		[284,1794,9732,9844]
494	1399	CRKL	Interacting First Neighbor		1794
495	1432	MAPK14	Interacting First Neighbor		[284,5321,5592,8841]
496	1435	CSF1	Interacting First Neighbor		1436
497	1437	CSF2	Interacting First Neighbor		1436
498	1453	CSNK1D	Interacting First Neighbor		10142
499	1454	CSNK1E	Interacting First Neighbor		10142
500	1457	CSNK2A1	Interacting First Neighbor		8841
501	1460	CSNK2B	Interacting First Neighbor		[5796,7159]
502	1462	VCAN	Interacting First Neighbor		6934
503	1475	CSTA	Interacting First Neighbor		1832
504	1487	CTBP1	Interacting First Neighbor		[6907,6934,8841]
505	1490	CTGF	Interacting First Neighbor		7049
506	1495	CTNNA1	Interacting First Neighbor		1002
507	1499	CTNNB1	Interacting First Neighbor		[1046,5796,5797,6907,6934,10499]
508	1500	CTNND1	Interacting First Neighbor		[1002,5797]
509	1524	CX3CR1	Interacting First Neighbor		6367
510	1540	CYLD	Interacting First Neighbor		[8841;8989]
511	1548	CYP2A6	Interacting First Neighbor		1806
512	1573	CYP2J2	Interacting First Neighbor		5321
513	1577	CYP3A5	Interacting First Neighbor		5321
514	1579	CYP4A11	Interacting First Neighbor		5321
515	1584	CYP11B1	Interacting First Neighbor		1588
516	1586	CYP17A1	Interacting First Neighbor		1588
517	1602	DACH1	Interacting First Neighbor		8841
518	1605	DAG1	Interacting First Neighbor		[1756;8291]
519	1606	DGKA	Interacting First Neighbor		[1716;5337]
520	1611	DAP	Interacting First Neighbor		1756
521	1612	DAPK1	Interacting First Neighbor		57491
522	1613	DAPK3	Interacting First Neighbor		23327
523	1616	DAXX	Interacting First Neighbor		[4217;8841]
524	1620	DBC1	Interacting First Neighbor		8841
525	1630	DCC	Interacting First Neighbor		[4651;8976]
526	1633	DCK	Interacting First Neighbor		10846
527	1639	DCTN1	Interacting First Neighbor		27185
528	1642	DDB1	Interacting First Neighbor		25853
529	1644	DDC	Interacting First Neighbor		[134,9588]
530	1649	DDIT3	Interacting First Neighbor		8841
531	1655	DDX5	Interacting First Neighbor		10499
532	1674	DES	Interacting First Neighbor		[1756,1832]
533	1676	DFFA	Interacting First Neighbor		54550
534	1718	DHCR24	Interacting First Neighbor		1595
535	1725	DHPS	Interacting First Neighbor		382
536	1738	DLD	Interacting First Neighbor		3420
537	1742	DLG4	Interacting First Neighbor		[1741,2897]
538	1743	DLST	Interacting First Neighbor		3420
539	1755	DMBT1	Interacting First Neighbor		84612
540	1759	DNM1	Interacting First Neighbor		273
541	1762	DMWD	Interacting First Neighbor		5214
542	1778	DYNC1H1	Interacting First Neighbor		[382,27185]
543	1781	DYNC1I2	Interacting First Neighbor		10142
544	1785	DNM2	Interacting First Neighbor		273
545	1786	DNMT1	Interacting First Neighbor		8841
546	1793	DOCK1	Interacting First Neighbor		9844
547	1798	DPAGT1	Interacting First Neighbor		6934
548	1801	DPH1	Interacting First Neighbor		285381
549	1803	DPP4	Interacting First Neighbor		6367
550	1807	DPYS	Interacting First Neighbor		1806
551	1808	DPYSL2	Interacting First Neighbor		27185
552	1809	DPYSL3	Interacting First Neighbor		27185
553	1812	DRD1	Interacting First Neighbor		134
554	1813	DRD2	Interacting First Neighbor		134
555	1814	DRD3	Interacting First Neighbor		134
556	1815	DRD4	Interacting First Neighbor		134
557	1822	ATN1	Interacting First Neighbor		9863
558	1823	DSC1	Interacting First Neighbor		1832
559	1828	DSG1	Interacting First Neighbor		[1832,25818]
560	1829	DSG2	Interacting First Neighbor		1832
561	1831	TSC22D3	Interacting First Neighbor		23327
562	1837	AC022601.1	Interacting First Neighbor		1756
563	1838	DTNB	Interacting First Neighbor		1756
564	1848	DUSP6	Interacting First Neighbor		56159
565	1855	DVL1	Interacting First Neighbor		23002
566	1856	DVL2	Interacting First Neighbor		23002
567	1857	DVL3	Interacting First Neighbor		23002
568	1869	E2F1	Interacting First Neighbor		[4217,7159,8841,26271]
569	1870	E2F2	Interacting First Neighbor		[4217;8841]
570	1871	E2F3	Interacting First Neighbor		[4217,8841]
571	1874	E2F4	Interacting First Neighbor		[4217,6595,8841]
572	1876	E2F6	Interacting First Neighbor		8841
573	1889	ECE1	Interacting First Neighbor		1909
574	1890	TYMP	Interacting First Neighbor		1806
575	1894	ECT2	Interacting First Neighbor		54509
576	1906	EDN1	Interacting First Neighbor		[1909,257313]
577	1907	EDN2	Interacting First Neighbor		1909
578	1908	EDN3	Interacting First Neighbor		1909
579	1910	EDNRB	Interacting First Neighbor		1909
580	1912	PHC2	Interacting First Neighbor		[10389,55885]
581	1915	EEF1A1	Interacting First Neighbor		[4300,7159]
582	1938	EEF2	Interacting First Neighbor		[4300,27185]
583	1947	EFNB1	Interacting First Neighbor		8976
584	1948	EFNB2	Interacting First Neighbor		8976
585	1950	EGF	Interacting First Neighbor		[382,1436,1909,3691,5337,8976,22798]
586	1956	EGFR	Interacting First Neighbor		[273,382,1909,3691,8976]
587	1962	EHHADH	Interacting First Neighbor		316
588	1969	EPHA2	Interacting First Neighbor		382
589	1974	EIF4A2	Interacting First Neighbor		1654
590	1994	ELAVL1	Interacting First Neighbor		[463,1595,1654,1741,3275,3720,4071,6907,6934,7049,8496,8976,9811,22998,23327,25853,51582,51634,54499,54509,54901,55133,57107,79888,169981,203427,284273]
591	1998	ELF2	Interacting First Neighbor		284
592	1999	ELF3	Interacting First Neighbor		[284,1654]
593	2006	ELN	Interacting First Neighbor		2201
594	2010	EMD	Interacting First Neighbor		[6907,8841]
595	2011	MARK2	Interacting First Neighbor		[6285,23327]
596	2017	CTTN	Interacting First Neighbor		8976
597	2023	ENO1	Interacting First Neighbor		5607
598	2033	EP300	Interacting First Neighbor		[3275,4217,6595,6934,8841,10499,10579,200186]
599	2035	EPB41	Interacting First Neighbor		26047
600	2038	EPB42	Interacting First Neighbor		286
601	2039	EPB49	Interacting First Neighbor		23327
602	2048	EPHB2	Interacting First Neighbor		8976
603	2060	EPS15	Interacting First Neighbor		1436
604	2065	ERBB3	Interacting First Neighbor		3691
605	2066	ERBB4	Interacting First Neighbor		1741
606	2078	ERG	Interacting First Neighbor		[1654;5713]
607	2081	ERN1	Interacting First Neighbor		4217
608	2099	ESR1	Interacting First Neighbor		[1654,3275,6595,8841,10499,23788,57491,64754]
609	2100	ESR2	Interacting First Neighbor		10499
610	2103	ESRRB	Interacting First Neighbor		10499
611	2107	ETF1	Interacting First Neighbor		8841
612	2113	ETS1	Interacting First Neighbor		[284,1436]
613	2114	ETS2	Interacting First Neighbor		1436
614	2118	ETV4	Interacting First Neighbor		2255
615	2120	ETV6	Interacting First Neighbor		8841
616	2122	MECOM	Interacting First Neighbor		8841
617	2130	EWSR1	Interacting First Neighbor		[3275;8841]
618	2145	EZH1	Interacting First Neighbor		3720
619	2146	EZH2	Interacting First Neighbor		[3720,8841,64754]
620	2147	F2	Interacting First Neighbor		[284;2266]
621	2149	F2R	Interacting First Neighbor		1909
622	2150	F2RL1	Interacting First Neighbor		1909
623	2162	F13A1	Interacting First Neighbor		2266
624	2165	F13B	Interacting First Neighbor		2266
625	2175	FANCA	Interacting First Neighbor		[51582,51667]
626	2176	FANCC	Interacting First Neighbor		51582
627	2180	ACSL1	Interacting First Neighbor		1374
628	2185	PTK2B	Interacting First Neighbor		1741
629	2200	FBN1	Interacting First Neighbor		8076
630	2203	FBP1	Interacting First Neighbor		[273;5214]
631	2218	FKTN	Interacting First Neighbor		1756
632	2222	FDFT1	Interacting First Neighbor		1595
633	2237	FEN1	Interacting First Neighbor		5810
634	2239	GPC4	Interacting First Neighbor		80781
635	2242	FES	Interacting First Neighbor		284
636	2243	FGA	Interacting First Neighbor		2266
637	2244	FGB	Interacting First Neighbor		2266
638	2246	FGF1	Interacting First Neighbor		[1436,2255]
639	2247	FGF2	Interacting First Neighbor		2734
640	2248	FGF3	Interacting First Neighbor		2255
641	2252	FGF7	Interacting First Neighbor		2255
642	2257	FGF12	Interacting First Neighbor		23327
643	2260	FGFR1	Interacting First Neighbor		2255
644	2261	FGFR3	Interacting First Neighbor		2255
645	2263	FGFR2	Interacting First Neighbor		2255
646	2264	FGFR4	Interacting First Neighbor		2255
647	2268	FGR	Interacting First Neighbor		[1794,9844]
648	2280	FKBP1A	Interacting First Neighbor		6262
649	2281	FKBP1B	Interacting First Neighbor		6262
650	2287	FKBP3	Interacting First Neighbor		23327
651	2308	FOXO1	Interacting First Neighbor		200186
652	2309	FOXO3	Interacting First Neighbor		10062
653	2335	FN1	Interacting First Neighbor		[284,6262,10631]
654	2353	FOS	Interacting First Neighbor		[1436,1588,2897,5607,10499,29940]
655	2358	FPR2	Interacting First Neighbor		5031
656	2475	MTOR	Interacting First Neighbor		200186
657	2488	FSHB	Interacting First Neighbor		1588
658	2494	NR5A2	Interacting First Neighbor		1588
659	2516	NR5A1	Interacting First Neighbor		[1588,6934]
660	2534	FYN	Interacting First Neighbor		[1436,6285,8976]
661	2547	XRCC6	Interacting First Neighbor		6934
662	2553	GABPB1	Interacting First Neighbor		[1;55885]
663	2589	GALNT1	Interacting First Neighbor		56913
664	2591	GALNT3	Interacting First Neighbor		56913
665	2597	GAPDH	Interacting First Neighbor		5592
666	2618	GART	Interacting First Neighbor		382
667	2623	GATA1	Interacting First Neighbor		8841
668	2624	GATA2	Interacting First Neighbor		[1588,8841]
669	2625	GATA3	Interacting First Neighbor		8841
670	2626	GATA4	Interacting First Neighbor		[1588;3720]
671	2631	GBAS	Interacting First Neighbor		[5214;23710]
672	2641	GCG	Interacting First Neighbor		[5031,6934,84109,257313]
673	2648	KAT2A	Interacting First Neighbor		10579
674	2651	GCNT2	Interacting First Neighbor		6285
675	2664	GDI1	Interacting First Neighbor		54509
676	2668	GDNF	Interacting First Neighbor		55816
677	2670	GFAP	Interacting First Neighbor		6285
678	2672	GFI1	Interacting First Neighbor		[2983,11107]
679	2674	GFRA1	Interacting First Neighbor		55816
680	2696	GIPR	Interacting First Neighbor		6934
681	2697	GJA1	Interacting First Neighbor		5592
682	2710	GK	Interacting First Neighbor		1756
683	2731	GLDC	Interacting First Neighbor		64902
684	2745	GLRX	Interacting First Neighbor		4217
685	2766	GMPR	Interacting First Neighbor		10846
686	2767	GNA11	Interacting First Neighbor		1909
687	2768	GNA12	Interacting First Neighbor		[1909,4217]
688	2769	GNA15	Interacting First Neighbor		1909
689	2771	GNAI2	Interacting First Neighbor		[134;5733]
690	2774	GNAL	Interacting First Neighbor		109
691	2776	GNAQ	Interacting First Neighbor		1909
692	2778	GNAS	Interacting First Neighbor		109
693	2779	GNAT1	Interacting First Neighbor		1258
694	2782	GNB1	Interacting First Neighbor		27185
695	2796	GNRH1	Interacting First Neighbor		[1909,84109]
696	2797	GNRH2	Interacting First Neighbor		[1909,84109]
697	2798	GNRHR	Interacting First Neighbor		84109
698	2805	GOT1	Interacting First Neighbor		9588
699	2806	GOT2	Interacting First Neighbor		9588
700	2810	SFN	Interacting First Neighbor		[8496,23327]
701	2817	GPC1	Interacting First Neighbor		80781
702	2821	GPI	Interacting First Neighbor		5214
703	2826	CCR10	Interacting First Neighbor		6367
704	2833	CXCR3	Interacting First Neighbor		6367
705	2837	UTS2R	Interacting First Neighbor		257313
706	2840	GPR17	Interacting First Neighbor		84109
707	2846	LPAR4	Interacting First Neighbor		5031
708	2874	GPS2	Interacting First Neighbor		[6907,8841]
709	2885	GRB2	Interacting First Neighbor		[284,1436,3691,4916,8976,54900]
710	2886	GRB7	Interacting First Neighbor		[1;284]
711	2887	GRB10	Interacting First Neighbor		84466
712	2888	GRB14	Interacting First Neighbor		284
713	2890	GRIA1	Interacting First Neighbor		2895
714	2891	GRIA2	Interacting First Neighbor		2895
715	2898	GRIK2	Interacting First Neighbor		[1741;2895]
716	2901	GRIK5	Interacting First Neighbor		[1741,2895]
717	2903	GRIN2A	Interacting First Neighbor		[1741;10142]
718	2904	GRIN2B	Interacting First Neighbor		[1741;10142]
719	2905	GRIN2C	Interacting First Neighbor		1741
720	2906	GRIN2D	Interacting First Neighbor		10142
721	2908	NR3C1	Interacting First Neighbor		[4306,5321,5713,6595,10062,10499,23327]
722	2909	ARHGAP35	Interacting First Neighbor		54509
723	2911	GRM1	Interacting First Neighbor		134
724	2913	GRM3	Interacting First Neighbor		2897
725	2914	GRM4	Interacting First Neighbor		2897
726	2916	GRM6	Interacting First Neighbor		2897
727	2917	GRM7	Interacting First Neighbor		2897
728	2922	GRP	Interacting First Neighbor		1909
729	2944	GSTM1	Interacting First Neighbor		4217
730	2969	GTF2I	Interacting First Neighbor		[5592,8841]
731	2977	GUCY1A2	Interacting First Neighbor		[1741,2983,5592,10846]
732	2978	GUCA1A	Interacting First Neighbor		1258
733	2982	GUCY1A3	Interacting First Neighbor		[2983;5136]
734	2984	GUCY2C	Interacting First Neighbor		5136
735	2986	GUCY2F	Interacting First Neighbor		5136
736	2987	GUK1	Interacting First Neighbor		[1716;10846]
737	2997	GYS1	Interacting First Neighbor		23710
738	3000	GUCY2D	Interacting First Neighbor		[5136,6285]
739	3005	H1F0	Interacting First Neighbor		23327
740	3014	H2AFX	Interacting First Neighbor		[6595,9588]
741	3030	HADHA	Interacting First Neighbor		23710
742	3032	HADHB	Interacting First Neighbor		[5592;23710]
743	3055	HCK	Interacting First Neighbor		[6285;9844]
744	3060	HCRT	Interacting First Neighbor		84109
745	3064	HTT	Interacting First Neighbor		5713
746	3065	HDAC1	Interacting First Neighbor		[4084,5017,5592,6595,6907,6934,8841,11107,57459,64754]
747	3066	HDAC2	Interacting First Neighbor		[4084,5017,6595,57459]
748	3091	HIF1A	Interacting First Neighbor		[6595;8841]
749	3093	UBE2K	Interacting First Neighbor		8841
750	3099	HK2	Interacting First Neighbor		5214
751	3105	HLA-A	Interacting First Neighbor		6285
752	3133	HLA-E	Interacting First Neighbor		3824
753	3170	FOXA2	Interacting First Neighbor		[1374,8841]
754	3172	HNF4A	Interacting First Neighbor		[6934,8841,10499]
755	3174	HNF4G	Interacting First Neighbor		9588
756	3178	HNRNPA1	Interacting First Neighbor		196528
757	3183	HNRNPC	Interacting First Neighbor		55885
758	3191	HNRNPL	Interacting First Neighbor		9732
759	3211	HOXB1	Interacting First Neighbor		63876
760	3224	HOXC8	Interacting First Neighbor		9569
761	3251	HPRT1	Interacting First Neighbor		10846
762	3265	HRAS	Interacting First Neighbor		[284,3691,9770,10142]
763	3276	PRMT1	Interacting First Neighbor		10499
764	3283	HSD3B1	Interacting First Neighbor		1588
765	3284	HSD3B2	Interacting First Neighbor		1588
766	3292	HSD17B1	Interacting First Neighbor		1588
767	3293	HSD17B3	Interacting First Neighbor		1588
768	3294	HSD17B2	Interacting First Neighbor		1588
769	3297	HSF1	Interacting First Neighbor		3281
770	3301	DNAJA1	Interacting First Neighbor		4071
771	3303	HSPA1A	Interacting First Neighbor		4217
772	3306	HSPA2	Interacting First Neighbor		10499
773	3308	HSPA4	Interacting First Neighbor		[3281,4217,8841]
774	3312	HSPA8	Interacting First Neighbor		[4071;8841]
775	3316	HSPB2	Interacting First Neighbor		8988
776	3320	HSP90AA1	Interacting First Neighbor		[2983,8976,64754]
777	3339	HSPG2	Interacting First Neighbor		8841
778	3350	HTR1A	Interacting First Neighbor		134
779	3351	HTR1B	Interacting First Neighbor		[134,5733]
780	3352	HTR1D	Interacting First Neighbor		[134;5733]
781	3354	HTR1E	Interacting First Neighbor		134
782	3355	HTR1F	Interacting First Neighbor		134
783	3357	HTR2B	Interacting First Neighbor		1909
784	3358	HTR2C	Interacting First Neighbor		1909
785	3364	HUS1	Interacting First Neighbor		5810
786	3396	ICT1	Interacting First Neighbor		7978
787	3398	ID2	Interacting First Neighbor		[6934,8841]
788	3417	IDH1	Interacting First Neighbor		3420
789	3418	IDH2	Interacting First Neighbor		3420
790	3419	IDH3A	Interacting First Neighbor		3420
791	3421	IDH3G	Interacting First Neighbor		3420
792	3458	IFNG	Interacting First Neighbor		6367
793	3479	IGF1	Interacting First Neighbor		3547
794	3516	RBPJ	Interacting First Neighbor		286
795	3551	IKBKB	Interacting First Neighbor		23327
796	3553	IL1B	Interacting First Neighbor		8808
797	3557	IL1RN	Interacting First Neighbor		8808
798	3569	IL6	Interacting First Neighbor		3281
799	3576	IL8	Interacting First Neighbor		[6367,200186]
800	3577	CXCR1	Interacting First Neighbor		6367
801	3579	CXCR2	Interacting First Neighbor		6367
802	3603	IL16	Interacting First Neighbor		8841
803	3611	ILK	Interacting First Neighbor		1654
804	3614	IMPDH1	Interacting First Neighbor		2013
805	3619	INCENP	Interacting First Neighbor		6934
806	3621	ING1	Interacting First Neighbor		8841
807	3623	INHA	Interacting First Neighbor		7049
808	3624	INHBA	Interacting First Neighbor		3547
809	3625	INHBB	Interacting First Neighbor		[3547,130399]
810	3627	CXCL10	Interacting First Neighbor		5733
811	3642	INSM1	Interacting First Neighbor		8841
812	3643	INSR	Interacting First Neighbor		55816
813	3651	PDX1	Interacting First Neighbor		4306
814	3655	ITGA6	Interacting First Neighbor		[3691,22798]
815	3661	IRF3	Interacting First Neighbor		8841
816	3667	IRS1	Interacting First Neighbor		4916
817	3674	ITGA2B	Interacting First Neighbor		2266
818	3675	ITGA3	Interacting First Neighbor		3691
819	3676	ITGA4	Interacting First Neighbor		382
820	3678	ITGA5	Interacting First Neighbor		284
821	3679	ITGA7	Interacting First Neighbor		1756
822	3681	ITGAD	Interacting First Neighbor		2266
823	3685	ITGAV	Interacting First Neighbor		1436
824	3688	ITGB1	Interacting First Neighbor		[284,3691,22798]
825	3690	ITGB3	Interacting First Neighbor		[382,1436,2266]
826	3692	EIF6	Interacting First Neighbor		[382,3691]
827	3704	ITPA	Interacting First Neighbor		[1716;10846]
828	3708	ITPR1	Interacting First Neighbor		5592
829	3710	ITPR3	Interacting First Neighbor		286
830	3713	IVL	Interacting First Neighbor		1832
831	3714	JAG2	Interacting First Neighbor		8076
832	3725	JUN	Interacting First Neighbor		[273,1588,4217,6934,8841]
833	3728	JUP	Interacting First Neighbor		[382,1002,1832,5796,6934]
834	3737	KCNA2	Interacting First Neighbor		26047
835	3745	KCNB1	Interacting First Neighbor		23327
836	3753	KCNE1	Interacting First Neighbor		10142
837	3757	KCNH2	Interacting First Neighbor		26047
838	3758	KCNJ1	Interacting First Neighbor		57630
839	3761	KCNJ4	Interacting First Neighbor		1756
840	3768	KCNJ12	Interacting First Neighbor		[1741,1756]
841	3778	KCNMA1	Interacting First Neighbor		[5592;27345]
842	3779	KCNMB1	Interacting First Neighbor		27345
843	3783	KCNN4	Interacting First Neighbor		27345
844	3784	KCNQ1	Interacting First Neighbor		[109,10142]
845	3785	KCNQ2	Interacting First Neighbor		286
846	3786	KCNQ3	Interacting First Neighbor		286
847	3791	KDR	Interacting First Neighbor		80781
848	3797	KIF3C	Interacting First Neighbor		27185
849	3798	KIF5A	Interacting First Neighbor		7159
850	3801	KIFC3	Interacting First Neighbor		23327
851	3804	KIR2DL3	Interacting First Neighbor		5713
852	3817	KLK2	Interacting First Neighbor		10499
853	3821	KLRC1	Interacting First Neighbor		3824
854	3822	RP11-277P12.6	Interacting First Neighbor		3824
855	3823	KLRC3	Interacting First Neighbor		3824
856	3827	KNG1	Interacting First Neighbor		[134,1909,5031,5733]
857	3843	IPO5	Interacting First Neighbor		23710
858	3845	KRAS	Interacting First Neighbor		[4306,8841,9770]
859	3848	KRT1	Interacting First Neighbor		1832
860	3881	KRT31	Interacting First Neighbor		1741
861	3885	KRT34	Interacting First Neighbor		1741
862	3886	KRT35	Interacting First Neighbor		1741
863	3888	KRT82	Interacting First Neighbor		1741
864	3891	KRT85	Interacting First Neighbor		1741
865	3895	KTN1	Interacting First Neighbor		5713
866	3897	L1CAM	Interacting First Neighbor		286
867	3899	AFF3	Interacting First Neighbor		4300
868	3908	LAMA2	Interacting First Neighbor		[3691,8291,22798]
869	3910	LAMA4	Interacting First Neighbor		[3691,8841,22798]
870	3911	LAMA5	Interacting First Neighbor		[3691,22798]
871	3912	LAMB1	Interacting First Neighbor		[3691,22798]
872	3914	LAMB3	Interacting First Neighbor		[3691,22798]
873	3918	LAMC2	Interacting First Neighbor		[3691,22798]
874	3930	LBR	Interacting First Neighbor		1595
875	3931	LCAT	Interacting First Neighbor		5337
876	3952	LEP	Interacting First Neighbor		1374
877	3973	LHCGR	Interacting First Neighbor		382
878	3993	LLGL2	Interacting First Neighbor		84612
879	3996	LLGL1	Interacting First Neighbor		[23710,84612]
880	4000	LMNA	Interacting First Neighbor		6262
881	4036	LRP2	Interacting First Neighbor		1741
882	4047	LSS	Interacting First Neighbor		1595
883	4067	LYN	Interacting First Neighbor		1436
884	4087	SMAD2	Interacting First Neighbor		[9569,23327,130399]
885	4088	SMAD3	Interacting First Neighbor		[23327,130399]
886	4091	SMAD6	Interacting First Neighbor		5613
887	4092	SMAD7	Interacting First Neighbor		[8841;23327]
888	4101	MAGEA2B	Interacting First Neighbor		8841
889	4110	MAGEA11	Interacting First Neighbor		10499
890	4112	MAGEB1	Interacting First Neighbor		23327
891	4128	MAOA	Interacting First Neighbor		316
892	4129	MAOB	Interacting First Neighbor		316
893	4130	MAP1A	Interacting First Neighbor		27185
894	4133	MAP2	Interacting First Neighbor		[2897;23327]
895	4137	AC217779.2	Interacting First Neighbor		6285
896	4145	MATK	Interacting First Neighbor		4916
897	4147	MATN2	Interacting First Neighbor		2201
898	4149	MAX	Interacting First Neighbor		4084
899	4150	MAZ	Interacting First Neighbor		2266
900	4152	MBD1	Interacting First Neighbor		[8841;10178]
901	4163	MCC	Interacting First Neighbor		5214
902	4175	MCM6	Interacting First Neighbor		4300
903	4188	MDFI	Interacting First Neighbor		[55885,79870]
904	4193	MDM2	Interacting First Neighbor		[6285,8841,143471]
905	4204	MECP2	Interacting First Neighbor		6595
906	4207	MEF2B	Interacting First Neighbor		56159
907	4208	MEF2C	Interacting First Neighbor		[8841,10499]
908	4209	MEF2D	Interacting First Neighbor		8841
909	4215	MAP3K3	Interacting First Neighbor		[5607;23327]
910	4218	RAB8A	Interacting First Neighbor		583
911	4232	MEST	Interacting First Neighbor		64754
912	4233	MET	Interacting First Neighbor		[382,3691,8841,8976]
913	4237	MFAP2	Interacting First Neighbor		[2201,8076]
914	4245	MGAT1	Interacting First Neighbor		10905
915	4287	RP11-529H20.5	Interacting First Neighbor		[5521;8841]
916	4292	MLH1	Interacting First Neighbor		[5521,9877]
917	4296	MAP3K11	Interacting First Neighbor		57630
918	4297	MLL	Interacting First Neighbor		[4217,4300,8178]
919	4298	MLLT1	Interacting First Neighbor		[4300,8178]
920	4299	AFF1	Interacting First Neighbor		4300
921	4302	MLLT6	Interacting First Neighbor		4300
922	4312	MMP1	Interacting First Neighbor		1909
923	4313	MMP2	Interacting First Neighbor		[284,80781]
924	4316	MMP7	Interacting First Neighbor		6934
925	4329	ALDH6A1	Interacting First Neighbor		316
926	4337	MOCS1	Interacting First Neighbor		316
927	4351	MPI	Interacting First Neighbor		5214
928	4477	MSMB	Interacting First Neighbor		3003
929	4512	MT-CO1	Interacting First Neighbor		1345
930	4513	MT-CO2	Interacting First Neighbor		1345
931	4514	MT-CO3	Interacting First Neighbor		1345
932	4544	MTNR1B	Interacting First Neighbor		5733
933	4599	MX1	Interacting First Neighbor		4600
934	4602	MYB	Interacting First Neighbor		[463,1436,6595]
935	4604	MYBPC1	Interacting First Neighbor		1756
936	4607	MYBPC3	Interacting First Neighbor		[1756,8736]
937	4609	MYC	Interacting First Neighbor		[3420,6595,6934,8841,10062,26271,140469]
938	4615	MYD88	Interacting First Neighbor		5592
939	4616	GADD45B	Interacting First Neighbor		[134,4217]
940	4621	MYH3	Interacting First Neighbor		1756
941	4633	MYL2	Interacting First Neighbor		1756
942	4640	MYO1A	Interacting First Neighbor		27185
943	4649	MYO9A	Interacting First Neighbor		5521
944	4659	PPP1R12A	Interacting First Neighbor		5592
945	4660	PPP1R12B	Interacting First Neighbor		5592
946	4670	HNRNPM	Interacting First Neighbor		55885
947	4686	NCBP1	Interacting First Neighbor		9811
948	4688	NCF2	Interacting First Neighbor		9588
949	4690	NCK1	Interacting First Neighbor		[284,382,8976]
950	4703	NEB	Interacting First Neighbor		1756
951	4734	NEDD4	Interacting First Neighbor		[1654,1729,4217,5613,23710]
952	4738	NEDD8	Interacting First Neighbor		51667
953	4741	NEFM	Interacting First Neighbor		27185
954	4756	NEO1	Interacting First Neighbor		4651
955	4763	NF1	Interacting First Neighbor		2983
956	4772	NFATC1	Interacting First Neighbor		8841
957	4778	NFE2	Interacting First Neighbor		6916
958	4790	NFKB1	Interacting First Neighbor		[284,8841]
959	4791	NFKB2	Interacting First Neighbor		[1654,2734]
960	4792	NFKBIA	Interacting First Neighbor		8841
961	4802	NFYC	Interacting First Neighbor		196528
962	4803	NGF	Interacting First Neighbor		[2897,4916,6014,22986]
963	4804	NGFR	Interacting First Neighbor		[4916,22986]
964	4808	NHLH2	Interacting First Neighbor		55885
965	4837	NNMT	Interacting First Neighbor		316
966	4841	NONO	Interacting First Neighbor		[6595,8841,200186]
967	4842	NOS1	Interacting First Neighbor		[1756;2983]
968	4843	NOS2	Interacting First Neighbor		6934
969	4846	NOS3	Interacting First Neighbor		[2983,5592,8841]
970	4848	CNOT2	Interacting First Neighbor		8841
971	4851	NOTCH1	Interacting First Neighbor		8076
972	4860	PNP	Interacting First Neighbor		[1716,1806]
973	4868	NPHS1	Interacting First Neighbor		8976
974	4881	NPR1	Interacting First Neighbor		[5136,5592]
975	4887	NPY2R	Interacting First Neighbor		134
976	4897	NRCAM	Interacting First Neighbor		286
977	4898	NRD1	Interacting First Neighbor		[6907,8841]
978	4904	YBX1	Interacting First Neighbor		2983
979	4907	NT5E	Interacting First Neighbor		8622
980	4908	NTF3	Interacting First Neighbor		[2897;4916]
981	4909	NTF4	Interacting First Neighbor		4916
982	4914	NTRK1	Interacting First Neighbor		23327
983	4923	NTSR1	Interacting First Neighbor		1909
984	4929	NR4A2	Interacting First Neighbor		6595
985	4935	GPR143	Interacting First Neighbor		357
986	4939	OAS2	Interacting First Neighbor		4600
987	4943	TBC1D25	Interacting First Neighbor		23710
988	4946	OAZ1	Interacting First Neighbor		51582
989	4947	OAZ2	Interacting First Neighbor		51582
990	4983	OPHN1	Interacting First Neighbor		54509
991	4985	OPRD1	Interacting First Neighbor		134
992	4986	OPRK1	Interacting First Neighbor		[134,23710]
993	4987	OPRL1	Interacting First Neighbor		[134;5733]
994	4988	OPRM1	Interacting First Neighbor		[134,5733]
995	4991	OR1D2	Interacting First Neighbor		81285
996	5020	OXT	Interacting First Neighbor		1909
997	5028	P2RY1	Interacting First Neighbor		[134,5031]
998	5029	P2RY2	Interacting First Neighbor		[1909;5031]
999	5030	P2RY4	Interacting First Neighbor		134
1000	5034	P4HB	Interacting First Neighbor		56605
1001	5048	PAFAH1B1	Interacting First Neighbor		27185
1002	5050	PAFAH1B3	Interacting First Neighbor		5321
1003	5051	PAFAH2	Interacting First Neighbor		5321
1004	5053	PAH	Interacting First Neighbor		9588
1005	5062	PAK2	Interacting First Neighbor		1794
1006	5071	PARK2	Interacting First Neighbor		5810
1007	5087	PBX1	Interacting First Neighbor		8841
1008	5105	PCK1	Interacting First Neighbor		[1374,1654,79888]
1009	5111	PCNA	Interacting First Neighbor		[9588;26271]
1010	5116	PCNT	Interacting First Neighbor		[10142;27185]
1011	5119	CHMP1A	Interacting First Neighbor		1121
1012	5137	PDE1C	Interacting First Neighbor		2983
1013	5138	PDE2A	Interacting First Neighbor		[109,2983]
1014	5139	PDE3A	Interacting First Neighbor		109
1015	5141	PDE4A	Interacting First Neighbor		[109,2983]
1016	5142	PDE4B	Interacting First Neighbor		[109,27185]
1017	5144	PDE4D	Interacting First Neighbor		109
1018	5145	PDE6A	Interacting First Neighbor		1258
1019	5146	PDE6C	Interacting First Neighbor		2983
1020	5147	PDE6D	Interacting First Neighbor		6103
1021	5152	PDE9A	Interacting First Neighbor		2983
1022	5153	PDE1B	Interacting First Neighbor		2983
1023	5155	PDGFB	Interacting First Neighbor		1436
1024	5158	PDE6B	Interacting First Neighbor		1258
1025	5168	ENPP2	Interacting First Neighbor		5321
1026	5173	PDYN	Interacting First Neighbor		[134,5733]
1027	5175	PECAM1	Interacting First Neighbor		1832
1028	5176	SERPINF1	Interacting First Neighbor		23327
1029	5179	PENK	Interacting First Neighbor		[134;5733]
1030	5207	PFKFB1	Interacting First Neighbor		5214
1031	5208	PFKFB2	Interacting First Neighbor		5214
1032	5209	PFKFB3	Interacting First Neighbor		5214
1033	5210	PFKFB4	Interacting First Neighbor		5214
1034	5211	PFKL	Interacting First Neighbor		5214
1035	5213	PFKM	Interacting First Neighbor		5214
1036	5216	PFN1	Interacting First Neighbor		8976
1037	5225	PGC	Interacting First Neighbor		5651
1038	5226	PGD	Interacting First Neighbor		414328
1039	5230	PGK1	Interacting First Neighbor		[5592;27185]
1040	5232	PGK2	Interacting First Neighbor		5592
1041	5236	PGM1	Interacting First Neighbor		6285
1042	5239	PGM5	Interacting First Neighbor		1756
1043	5241	PGR	Interacting First Neighbor		10499
1044	5243	ABCB1	Interacting First Neighbor		[6595,6934]
1045	5245	PHB	Interacting First Neighbor		6595
1046	5290	PIK3CA	Interacting First Neighbor		[284,382]
1047	5291	PIK3CB	Interacting First Neighbor		284
1048	5294	PIK3CG	Interacting First Neighbor		23710
1049	5295	PIK3R1	Interacting First Neighbor		[1436,8841]
1050	5300	PIN1	Interacting First Neighbor		[1654;8841]
1051	5307	PITX1	Interacting First Neighbor		6595
1052	5313	PKLR	Interacting First Neighbor		109
1053	5315	PKM	Interacting First Neighbor		109
1054	5317	PKP1	Interacting First Neighbor		1832
1055	5318	PKP2	Interacting First Neighbor		1832
1056	5319	PLA2G1B	Interacting First Neighbor		[5321,5337,10400,79888]
1057	5320	PLA2G2A	Interacting First Neighbor		5337
1058	5335	PLCG1	Interacting First Neighbor		4916
1059	5336	PLCG2	Interacting First Neighbor		5321
1060	5338	PLD2	Interacting First Neighbor		[273,382,5321,10400]
1061	5339	PLEC	Interacting First Neighbor		3691
1062	5341	PLEK	Interacting First Neighbor		382
1063	5347	PLK1	Interacting First Neighbor		[7159,8406,8841,10142,26271,51806]
1064	5356	PLRG1	Interacting First Neighbor		54504
1065	5359	PLSCR1	Interacting First Neighbor		10539
1066	5365	PLXNB3	Interacting First Neighbor		9863
1067	5368	PNOC	Interacting First Neighbor		[134,5733]
1068	5371	PML	Interacting First Neighbor		8841
1069	5378	PMS1	Interacting First Neighbor		10142
1070	5430	POLR2A	Interacting First Neighbor		[6595,8178,64754]
1071	5431	POLR2B	Interacting First Neighbor		8178
1072	5432	POLR2C	Interacting First Neighbor		8178
1073	5435	POLR2F	Interacting First Neighbor		8178
1074	5436	POLR2G	Interacting First Neighbor		[8178,8841]
1075	5443	POMC	Interacting First Neighbor		5733
1076	5456	POU3F4	Interacting First Neighbor		[1121,5455]
1077	5457	POU4F1	Interacting First Neighbor		6014
1078	5464	PPA1	Interacting First Neighbor		8841
1079	5465	PPARA	Interacting First Neighbor		[1374,10062,10499]
1080	5467	PPARD	Interacting First Neighbor		[8841,9588,10499]
1081	5468	PPARG	Interacting First Neighbor		[8841,10062,10499]
1082	5470	PPEF2	Interacting First Neighbor		4217
1083	5499	PPP1CA	Interacting First Neighbor		[6262,7159,9758]
1084	5500	PPP1CB	Interacting First Neighbor		6262
1085	5501	PPP1CC	Interacting First Neighbor		6262
1086	5515	PPP2CA	Interacting First Neighbor		5521
1087	5516	PPP2CB	Interacting First Neighbor		5521
1088	5518	PPP2R1A	Interacting First Neighbor		5521
1089	5519	PPP2R1B	Interacting First Neighbor		5521
1090	5520	PPP2R2A	Interacting First Neighbor		1832
1091	5522	PPP2R2C	Interacting First Neighbor		5521
1092	5524	PPP2R4	Interacting First Neighbor		[5521;6262]
1093	5531	PPP4C	Interacting First Neighbor		[5521,8841]
1094	5536	PPP5C	Interacting First Neighbor		[4217,27185]
1095	5563	PRKAA2	Interacting First Neighbor		4217
1096	5565	PRKAB2	Interacting First Neighbor		4217
1097	5566	PRKACA	Interacting First Neighbor		[109;6262]
1098	5567	PRKACB	Interacting First Neighbor		[6262;8841]
1099	5568	PRKACG	Interacting First Neighbor		[109;6262]
1100	5573	PRKAR1A	Interacting First Neighbor		[5613,8622,23710]
1101	5576	PRKAR2A	Interacting First Neighbor		[5613,6262,10142]
1102	5577	PRKAR2B	Interacting First Neighbor		[6262;10142]
1103	5578	PRKCA	Interacting First Neighbor		[3691;5337]
1104	5580	PRKCD	Interacting First Neighbor		5337
1105	5581	PRKCE	Interacting First Neighbor		1832
1106	5584	PRKCI	Interacting First Neighbor		[4651,23710,84612]
1107	5585	PKN1	Interacting First Neighbor		[5337,10142,10499]
1108	5588	PRKCQ	Interacting First Neighbor		10539
1109	5590	PRKCZ	Interacting First Neighbor		[5607,84612]
1110	5591	PRKDC	Interacting First Neighbor		8841
1111	5594	MAPK1	Interacting First Neighbor		[382,5321]
1112	5595	MAPK3	Interacting First Neighbor		[382,5321]
1113	5597	MAPK6	Interacting First Neighbor		[273,3420,10539]
1114	5598	MAPK7	Interacting First Neighbor		5607
1115	5599	MAPK8	Interacting First Neighbor		57630
1116	5600	MAPK11	Interacting First Neighbor		[5321,8841]
1117	5601	MAPK9	Interacting First Neighbor		8841
1118	5604	MAP2K1	Interacting First Neighbor		5321
1119	5606	MAP2K3	Interacting First Neighbor		4217
1120	5608	MAP2K6	Interacting First Neighbor		4217
1121	5609	MAP2K7	Interacting First Neighbor		4217
1122	5610	EIF2AK2	Interacting First Neighbor		4217
1123	5629	PROX1	Interacting First Neighbor		[4306;8841]
1124	5630	PRPH	Interacting First Neighbor		5521
1125	5638	PRRG1	Interacting First Neighbor		23327
1126	5663	PSEN1	Interacting First Neighbor		[5337;6934]
1127	5682	PSMA1	Interacting First Neighbor		[5713,54550,79096]
1128	5683	RP11-111K18.1	Interacting First Neighbor		5713
1129	5684	PSMA3	Interacting First Neighbor		5713
1130	5685	PSMA4	Interacting First Neighbor		5713
1131	5686	PSMA5	Interacting First Neighbor		5713
1132	5687	PSMA6	Interacting First Neighbor		5713
1133	5688	PSMA7	Interacting First Neighbor		5713
1134	5689	PSMB1	Interacting First Neighbor		5713
1135	5690	PSMB2	Interacting First Neighbor		5713
1136	5691	PSMB3	Interacting First Neighbor		5713
1137	5692	PSMB4	Interacting First Neighbor		[5713;51667]
1138	5693	PSMB5	Interacting First Neighbor		5713
1139	5694	PSMB6	Interacting First Neighbor		5713
1140	5695	PSMB7	Interacting First Neighbor		5713
1141	5696	PSMB8	Interacting First Neighbor		5713
1142	5698	PSMB9	Interacting First Neighbor		5713
1143	5699	PSMB10	Interacting First Neighbor		5713
1144	5700	PSMC1	Interacting First Neighbor		[4217,5713]
1145	5701	PSMC2	Interacting First Neighbor		[4217,5713]
1146	5702	PSMC3	Interacting First Neighbor		[4217,5713]
1147	5704	PSMC4	Interacting First Neighbor		[4217;5713]
1148	5705	PSMC5	Interacting First Neighbor		[4217,5713]
1149	5706	PSMC6	Interacting First Neighbor		5713
1150	5707	PSMD1	Interacting First Neighbor		5713
1151	5708	PSMD2	Interacting First Neighbor		[5713,51667]
1152	5709	PSMD3	Interacting First Neighbor		5713
1153	5710	PSMD4	Interacting First Neighbor		[5713,23327,51667]
1154	5711	PSMD5	Interacting First Neighbor		5713
1155	5714	PSMD8	Interacting First Neighbor		5713
1156	5716	PSMD10	Interacting First Neighbor		5713
1157	5717	PSMD11	Interacting First Neighbor		[5713;5796]
1158	5718	PSMD12	Interacting First Neighbor		5713
1159	5719	PSMD13	Interacting First Neighbor		5713
1160	5720	PSME1	Interacting First Neighbor		5713
1161	5724	PTAFR	Interacting First Neighbor		1909
1162	5728	PTEN	Interacting First Neighbor		[2201,9863,84109]
1163	5729	PTGDR	Interacting First Neighbor		1436
1164	5730	PTGDS	Interacting First Neighbor		6916
1165	5731	PTGER1	Interacting First Neighbor		5031
1166	5737	PTGFR	Interacting First Neighbor		1909
1167	5740	PTGIS	Interacting First Neighbor		6916
1168	5742	PTGS1	Interacting First Neighbor		[5321,6916]
1169	5743	PTGS2	Interacting First Neighbor		[5321,6916]
1170	5747	PTK2	Interacting First Neighbor		[273,3691,8976]
1171	5764	PTN	Interacting First Neighbor		[1345,4300,7159,10406]
1172	5770	PTPN1	Interacting First Neighbor		[1436;4916]
1173	5775	PTPN4	Interacting First Neighbor		[2895;2897]
1174	5777	PTPN6	Interacting First Neighbor		3824
1175	5781	PTPN11	Interacting First Neighbor		[284,3824]
1176	5859	QARS	Interacting First Neighbor		4217
1177	5861	RAB1A	Interacting First Neighbor		1121
1178	5864	RAB3A	Interacting First Neighbor		[1121,94122]
1179	5868	RAB5A	Interacting First Neighbor		[1121,6014]
1180	5870	RAB6A	Interacting First Neighbor		[1121,94122]
1181	5873	RAB27A	Interacting First Neighbor		94122
1182	5879	RAC1	Interacting First Neighbor		[382,1794,1909,4217,5337,9844,55843,57514,57630,84612]
1183	5880	RAC2	Interacting First Neighbor		[382,1794,54509,57514]
1184	5883	RAD9A	Interacting First Neighbor		5810
1185	5884	RAD17	Interacting First Neighbor		5810
1186	5885	RAD21	Interacting First Neighbor		[1654,27185,51806]
1187	5886	RAD23A	Interacting First Neighbor		5713
1188	5888	RAD51	Interacting First Neighbor		5890
1189	5889	RAD51C	Interacting First Neighbor		5890
1190	5891	MOK	Interacting First Neighbor		6285
1191	5892	RAD51D	Interacting First Neighbor		5890
1192	5894	RAF1	Interacting First Neighbor		[4217,5592,23327]
1193	5898	RALA	Interacting First Neighbor		[382,5337,55770]
1194	5899	RALB	Interacting First Neighbor		[5337;55770]
1195	5901	RAN	Interacting First Neighbor		6595
1196	5914	RARA	Interacting First Neighbor		[8841,9588,10499]
1197	5921	RASA1	Interacting First Neighbor		284
1198	5925	RB1	Interacting First Neighbor		[6595;8841]
1199	5926	ARID4A	Interacting First Neighbor		8841
1200	5927	KDM5A	Interacting First Neighbor		4084
1201	5928	RBBP4	Interacting First Neighbor		[3720,6595,8841,57459]
1202	5931	RBBP7	Interacting First Neighbor		[3720,6595,57459]
1203	5933	RBL1	Interacting First Neighbor		8841
1204	5966	REL	Interacting First Neighbor		286
1205	5970	RELA	Interacting First Neighbor		[286,6595,7159,8841]
1206	5972	REN	Interacting First Neighbor		[4306;10062]
1207	5977	DPF2	Interacting First Neighbor		6595
1208	5978	REST	Interacting First Neighbor		4916
1209	5979	RET	Interacting First Neighbor		55816
1210	5997	RGS2	Interacting First Neighbor		5592
1211	5999	RGS4	Interacting First Neighbor		27185
1212	6005	RHAG	Interacting First Neighbor		286
1213	6009	RHEB	Interacting First Neighbor		5337
1214	6016	RIT1	Interacting First Neighbor		6014
1215	6018	RLF	Interacting First Neighbor		6014
1216	6045	RNF2	Interacting First Neighbor		[4300;10389]
1217	6095	RORA	Interacting First Neighbor		1588
1218	6102	RP2	Interacting First Neighbor		6103
1219	6117	RPA1	Interacting First Neighbor		5810
1220	6118	RPA2	Interacting First Neighbor		5810
1221	6132	RPL8	Interacting First Neighbor		79096
1222	6156	RPL30	Interacting First Neighbor		23327
1223	6189	RPS3A	Interacting First Neighbor		79096
1224	6195	RPS6KA1	Interacting First Neighbor		4084
1225	6198	RPS6KB1	Interacting First Neighbor		4084
1226	6199	RPS6KB2	Interacting First Neighbor		23327
1227	6236	RRAD	Interacting First Neighbor		5810
1228	6241	RRM2	Interacting First Neighbor		26271
1229	6256	RXRA	Interacting First Neighbor		[8841,10062,10499]
1230	6257	RXRB	Interacting First Neighbor		10062
1231	6258	RXRG	Interacting First Neighbor		[8841,10062]
1232	6261	RYR1	Interacting First Neighbor		6262
1233	6263	RYR3	Interacting First Neighbor		6262
1234	6271	S100A1	Interacting First Neighbor		[6262,6285]
1235	6272	SORT1	Interacting First Neighbor		[2897,4916]
1236	6274	S100A3	Interacting First Neighbor		1741
1237	6275	S100A4	Interacting First Neighbor		8496
1238	6277	S100A6	Interacting First Neighbor		6285
1239	6280	S100A9	Interacting First Neighbor		5521
1240	6282	S100A11	Interacting First Neighbor		6285
1241	6294	SAFB	Interacting First Neighbor		8841
1242	6307	MSMO1	Interacting First Neighbor		1595
1243	6311	ATXN2	Interacting First Neighbor		5521
1244	6314	ATXN7	Interacting First Neighbor		[1954,5521,5713]
1245	6319	SCD	Interacting First Neighbor		23327
1246	6337	SCNN1A	Interacting First Neighbor		[109,4306,23327]
1247	6338	SCNN1B	Interacting First Neighbor		[4306;23327]
1248	6340	SCNN1G	Interacting First Neighbor		[4306;23327]
1249	6347	CCL2	Interacting First Neighbor		6367
1250	6352	CCL5	Interacting First Neighbor		[5733;6367]
1251	6354	CCL7	Interacting First Neighbor		6367
1252	6356	CCL11	Interacting First Neighbor		6367
1253	6361	CCL17	Interacting First Neighbor		6367
1254	6363	CCL19	Interacting First Neighbor		[134;5733]
1255	6364	CCL20	Interacting First Neighbor		5733
1256	6366	CCL21	Interacting First Neighbor		[134,5733]
1257	6370	CCL25	Interacting First Neighbor		134
1258	6376	CX3CL1	Interacting First Neighbor		6367
1259	6382	SDC1	Interacting First Neighbor		382
1260	6383	SDC2	Interacting First Neighbor		[2255,7049]
1261	6386	SDCBP	Interacting First Neighbor		2897
1262	6401	SELE	Interacting First Neighbor		2734
1263	6421	SFPQ	Interacting First Neighbor		6595
1264	6426	SRSF1	Interacting First Neighbor		5713
1265	6442	SGCA	Interacting First Neighbor		[1756,8291]
1266	6443	SGCB	Interacting First Neighbor		[1756,5592,8291]
1267	6444	SGCD	Interacting First Neighbor		[1756,8291]
1268	6445	SGCG	Interacting First Neighbor		[1756,8291]
1269	6446	SGK1	Interacting First Neighbor		[4300,4306,23327]
1270	6447	SCG5	Interacting First Neighbor		5126
1271	6453	ITSN1	Interacting First Neighbor		[273,382,8976,27185,57514]
1272	6456	SH3GL2	Interacting First Neighbor		273
1273	6464	SHC1	Interacting First Neighbor		[284,1436,3691,4916]
1274	6469	SHH	Interacting First Neighbor		2255
1275	6470	SHMT1	Interacting First Neighbor		64902
1276	6477	SIAH1	Interacting First Neighbor		[6907,57630]
1277	6478	SIAH2	Interacting First Neighbor		8841
1278	6483	ST3GAL2	Interacting First Neighbor		56913
1279	6497	SKI	Interacting First Neighbor		8841
1280	6500	SKP1	Interacting First Neighbor		[5713,6907,26271,93611]
1281	6517	SLC2A4	Interacting First Neighbor		[382,5713,51340]
1282	6521	SLC4A1	Interacting First Neighbor		286
1283	6558	SLC12A2	Interacting First Neighbor		109
1284	6597	SMARCA4	Interacting First Neighbor		[6595,8841,196528]
1285	6598	SMARCB1	Interacting First Neighbor		[4300,6595,10579,196528]
1286	6599	SMARCC1	Interacting First Neighbor		[6595,196528]
1287	6601	SMARCC2	Interacting First Neighbor		[6595,196528]
1288	6602	SMARCD1	Interacting First Neighbor		[6595,196528]
1289	6603	SMARCD2	Interacting First Neighbor		6595
1290	6604	SMARCD3	Interacting First Neighbor		6595
1291	6605	SMARCE1	Interacting First Neighbor		[6595,27185,196528]
1292	6606	SMN2	Interacting First Neighbor		[1;4217]
1293	6607	SMN2	Interacting First Neighbor		3508
1294	6612	SUMO3	Interacting First Neighbor		7159
1295	6613	SUMO2	Interacting First Neighbor		[463,1374,1654,5713,6595,6934,7159,9569,9877,10389,10499,10539,23788,55133,57459]
1296	6615	SNAI1	Interacting First Neighbor		8841
1297	6622	SNCA	Interacting First Neighbor		[1,5337,10602,23710,55843]
1298	6640	SNTA1	Interacting First Neighbor		1756
1299	6641	SNTB1	Interacting First Neighbor		1756
1300	6645	SNTB2	Interacting First Neighbor		1756
1301	6654	SOS1	Interacting First Neighbor		[1436;6014]
1302	6657	SOX2	Interacting First Neighbor		[8841,57459]
1303	6662	SOX9	Interacting First Neighbor		148327
1304	6667	SP1	Interacting First Neighbor		[1436,1595,8841]
1305	6670	SP3	Interacting First Neighbor		1595
1306	6688	SPI1	Interacting First Neighbor		[1436;8841]
1307	6690	SPINK1	Interacting First Neighbor		5651
1308	6696	SPP1	Interacting First Neighbor		10400
1309	6708	SPTA1	Interacting First Neighbor		286
1310	6709	SPTAN1	Interacting First Neighbor		[286,9863,27185]
1311	6710	SPTB	Interacting First Neighbor		286
1312	6711	SPTBN1	Interacting First Neighbor		[286,9863,27185]
1313	6712	SPTBN2	Interacting First Neighbor		286
1314	6713	SQLE	Interacting First Neighbor		1595
1315	6714	SRC	Interacting First Neighbor		[382,1436,4306,5337,6285,8841,9844,10062]
1316	6715	SRD5A1	Interacting First Neighbor		1588
1317	6717	SRI	Interacting First Neighbor		6262
1318	6718	AKR1D1	Interacting First Neighbor		1588
1319	6720	SREBF1	Interacting First Neighbor		1595
1320	6721	SREBF2	Interacting First Neighbor		[3691,8841]
1321	6722	SRF	Interacting First Neighbor		[1756,8841]
1322	6725	SRMS	Interacting First Neighbor		23327
1323	6736	SRY	Interacting First Neighbor		8841
1324	6752	SSTR2	Interacting First Neighbor		5733
1325	6753	SSTR3	Interacting First Neighbor		134
1326	6757	SSX2	Interacting First Neighbor		6595
1327	6760	SS18	Interacting First Neighbor		6595
1328	6769	STAC	Interacting First Neighbor		23327
1329	6772	STAT1	Interacting First Neighbor		6595
1330	6774	STAT3	Interacting First Neighbor		[1588,2266,8841]
1331	6778	STAT6	Interacting First Neighbor		[8841;10499]
1332	6782	HSPA13	Interacting First Neighbor		8841
1333	6783	SULT1E1	Interacting First Neighbor		1588
1334	6788	STK3	Interacting First Neighbor		[9770,158326]
1335	6789	STK4	Interacting First Neighbor		9770
1336	6790	AURKA	Interacting First Neighbor		[6907,8841]
1337	6795	AURKC	Interacting First Neighbor		23327
1338	6821	SUOX	Interacting First Neighbor		316
1339	6839	SUV39H1	Interacting First Neighbor		8841
1340	6850	SYK	Interacting First Neighbor		[382,5321,5337,8841]
1341	6853	SYN1	Interacting First Neighbor		273
1342	6857	SYT1	Interacting First Neighbor		9899
1343	6863	TAC1	Interacting First Neighbor		[1909,5031]
1344	6865	TACR2	Interacting First Neighbor		1909
1345	6869	TACR1	Interacting First Neighbor		1909
1346	6870	TACR3	Interacting First Neighbor		1909
1347	6871	TADA2A	Interacting First Neighbor		1654
1348	6872	TAF1	Interacting First Neighbor		6595
1349	6878	TAF6	Interacting First Neighbor		6595
1350	6880	TAF9	Interacting First Neighbor		6595
1351	6885	MAP3K7	Interacting First Neighbor		[4217;23002]
1352	6886	TAL1	Interacting First Neighbor		8841
1353	6888	TALDO1	Interacting First Neighbor		5214
1354	6895	TARBP2	Interacting First Neighbor		23327
1355	6898	TAT	Interacting First Neighbor		[6595,9588,10499]
1356	6900	CNTN2	Interacting First Neighbor		[8841,26047,64754]
1357	6901	TAZ	Interacting First Neighbor		[7159,25937]
1358	6908	TBP	Interacting First Neighbor		6595
1359	6910	TBX5	Interacting First Neighbor		2255
1360	6915	TBXA2R	Interacting First Neighbor		[1909,6916]
1361	6923	TCEB2	Interacting First Neighbor		8178
1362	6925	TCF4	Interacting First Neighbor		6934
1363	6926	TBX3	Interacting First Neighbor		8841
1364	6927	HNF1A	Interacting First Neighbor		4306
1365	6929	TCF3	Interacting First Neighbor		[463,1588]
1366	6932	TCF7	Interacting First Neighbor		6934
1367	6945	MLX	Interacting First Neighbor		4084
1368	6950	TCP1	Interacting First Neighbor		[5521,8841]
1369	6997	TDGF1	Interacting First Neighbor		130399
1370	7004	TEAD4	Interacting First Neighbor		25937
1371	7005	TEAD3	Interacting First Neighbor		25937
1372	7010	TEK	Interacting First Neighbor		284
1373	7013	TERF1	Interacting First Neighbor		[273,286,1756,1794,5214,6262,6907,9588]
1374	7014	TERF2	Interacting First Neighbor		[1654,1756,4651,6262]
1375	7015	TERT	Interacting First Neighbor		4084
1376	7025	NR2F1	Interacting First Neighbor		1588
1377	7027	TFDP1	Interacting First Neighbor		8841
1378	7040	TGFB1	Interacting First Neighbor		7049
1379	7041	TGFB1I1	Interacting First Neighbor		23327
1380	7042	TGFB2	Interacting First Neighbor		7049
1381	7043	TGFB3	Interacting First Neighbor		1832
1382	7046	TGFBR1	Interacting First Neighbor		[2201,7049,23327]
1383	7048	TGFBR2	Interacting First Neighbor		7049
1384	7053	TGM3	Interacting First Neighbor		51806
1385	7067	THRA	Interacting First Neighbor		[6907,8841,10499]
1386	7068	THRB	Interacting First Neighbor		[6907,8841,10499]
1387	7074	TIAM1	Interacting First Neighbor		[286,54509]
1388	7075	TIE1	Interacting First Neighbor		284
1389	7080	NKX2-1	Interacting First Neighbor		10499
1390	7083	TK1	Interacting First Neighbor		[1,5796]
1391	7101	NR2E1	Interacting First Neighbor		8841
1392	7108	TM7SF2	Interacting First Neighbor		1595
1393	7112	TMPO	Interacting First Neighbor		8841
1394	7124	TNF	Interacting First Neighbor		343477
1395	7128	TNFAIP3	Interacting First Neighbor		4217
1396	7132	TNFRSF1A	Interacting First Neighbor		4217
1397	7135	TNNI1	Interacting First Neighbor		[1756;9569]
1398	7136	TNNI2	Interacting First Neighbor		1756
1399	7137	TNNI3	Interacting First Neighbor		1756
1400	7138	TNNT1	Interacting First Neighbor		[1756;5592]
1401	7140	TNNT3	Interacting First Neighbor		1756
1402	7155	TOP2B	Interacting First Neighbor		6595
1403	7157	TP53	Interacting First Neighbor		[6285,7159,8178,51667,80781]
1404	7161	TP73	Interacting First Neighbor		273
1405	7168	TPM1	Interacting First Neighbor		1756
1406	7181	NR2C1	Interacting First Neighbor		8841
1407	7182	NR2C2	Interacting First Neighbor		8841
1408	7185	TRAF1	Interacting First Neighbor		4217
1409	7186	TRAF2	Interacting First Neighbor		4217
1410	7187	TRAF3	Interacting First Neighbor		4217
1411	7188	TRAF5	Interacting First Neighbor		4217
1412	7189	TRAF6	Interacting First Neighbor		[1654,4217,5713]
1413	7203	CCT3	Interacting First Neighbor		5521
1414	7204	TRIO	Interacting First Neighbor		27185
1415	7222	TRPC3	Interacting First Neighbor		5592
1416	7225	TRPC6	Interacting First Neighbor		5592
1417	7251	TSG101	Interacting First Neighbor		10142
1418	7253	TSHR	Interacting First Neighbor		382
1419	7257	TSNAX	Interacting First Neighbor		27185
1420	7266	DNAJC7	Interacting First Neighbor		[5810;27185]
1421	7273	TTN	Interacting First Neighbor		286
1422	7280	TUBB2A	Interacting First Neighbor		27185
1423	7284	TUFM	Interacting First Neighbor		5521
1424	7291	TWIST1	Interacting First Neighbor		[8841,10631]
1425	7295	TXN	Interacting First Neighbor		4217
1426	7298	TYMS	Interacting First Neighbor		[1806;26271]
1427	7305	TYROBP	Interacting First Neighbor		3824
1428	7311	UBA52	Interacting First Neighbor		[5713,23327]
1429	7314	UBB	Interacting First Neighbor		5713
1430	7316	UBC	Interacting First Neighbor		[109,382,463,583,1345,1374,1436,1595,1654,1716,1729,1741,1756,1794,1806,1832,1909,2195,2734,2897,2983,3420,3691,4071,4217,4600,4651,5214,5321,5337,5521,5713,5796,5810,5890,6262,6508,6595,6934,7105,7159,8496,8841,8989,9452,9569,9588,9732,9770,9844,9877,10062,10142,10499,10539,10579,10602,10846,10905,11145,23002,23181,23262,23327,23710,23788,25818,25825,25853,26047,26271,28797,29940,50999,51340,515…
1431	7320	UBE2B	Interacting First Neighbor		6934
1432	7322	UBE2D2	Interacting First Neighbor		23327
1433	7327	UBE2G2	Interacting First Neighbor		23327
1434	7337	UBE3A	Interacting First Neighbor		79096
1435	7341	SUMO1	Interacting First Neighbor		[1832,6595,9877,23262,196528]
1436	7351	UCP2	Interacting First Neighbor		8841
1437	7363	UGT2B4	Interacting First Neighbor		1588
1438	7366	AC019173.2	Interacting First Neighbor		1588
1439	7367	UGT2B17	Interacting First Neighbor		1588
1440	7372	UMPS	Interacting First Neighbor		[1806;10602]
1441	7375	USP4	Interacting First Neighbor		7159
1442	7378	UPP1	Interacting First Neighbor		1806
1443	7391	USF1	Interacting First Neighbor		[1588,9569]
1444	7392	USF2	Interacting First Neighbor		1588
1445	7398	USP1	Interacting First Neighbor		51806
1446	7402	UTRN	Interacting First Neighbor		[1,27185]
1447	7408	VASP	Interacting First Neighbor		[5592;8976]
1448	7409	VAV1	Interacting First Neighbor		[1794,6285,54509]
1449	7410	VAV2	Interacting First Neighbor		[54509;134218]
1450	7412	VCAM1	Interacting First Neighbor		6367
1451	7414	VCL	Interacting First Neighbor		8976
1452	7415	VCP	Interacting First Neighbor		5713
1453	7417	VDAC2	Interacting First Neighbor		23327
1454	7421	VDR	Interacting First Neighbor		[10499;23710]
1455	7422	VEGFA	Interacting First Neighbor		[284,80781]
1456	7428	VHL	Interacting First Neighbor		[1654;8841]
1457	7429	VIL1	Interacting First Neighbor		56159
1458	7431	VIM	Interacting First Neighbor		[1756,1832,5321]
1459	7433	VIPR1	Interacting First Neighbor		8976
1460	7448	VTN	Interacting First Neighbor		273
1461	7456	WIPF1	Interacting First Neighbor		8976
1462	7464	CORO2A	Interacting First Neighbor		[6907,8841]
1463	7494	XBP1	Interacting First Neighbor		143471
1464	7511	XPNPEP1	Interacting First Neighbor		27185
1465	7514	XPO1	Interacting First Neighbor		8841
1466	7516	XRCC2	Interacting First Neighbor		5890
1467	7518	XRCC4	Interacting First Neighbor		273
1468	7520	XRCC5	Interacting First Neighbor		6934
1469	7525	YES1	Interacting First Neighbor		1436
1470	7528	YY1	Interacting First Neighbor		[1654,1756,8841,23327]
1471	7529	YWHAB	Interacting First Neighbor		[3691,9732,23327,84612,200186]
1472	7531	YWHAE	Interacting First Neighbor		[25937;27185]
1473	7532	YWHAG	Interacting First Neighbor		[8496,23327,25937,27185,200186]
1474	7533	YWHAH	Interacting First Neighbor		[23327;84612]
1475	7534	YWHAZ	Interacting First Neighbor		[1654,4217,5607,23327,25937,27185,200186]
1476	7536	SF1	Interacting First Neighbor		5592
1477	7538	ZFP36	Interacting First Neighbor		8841
1478	7695	ZNF136	Interacting First Neighbor		5521
1479	7704	ZBTB16	Interacting First Neighbor		[6907,8841,359845]
1480	7706	TRIM25	Interacting First Neighbor		463
1481	7707	ZNF148	Interacting First Neighbor		8841
1482	7813	EVI5	Interacting First Neighbor		26271
1483	7832	BTG2	Interacting First Neighbor		3275
1484	7852	CXCR4	Interacting First Neighbor		6367
1485	7866	IFRD2	Interacting First Neighbor		23327
1486	7867	MAPKAPK3	Interacting First Neighbor		23327
1487	7874	USP7	Interacting First Neighbor		10389
1488	7879	RAB7A	Interacting First Neighbor		1121
1489	7881	KCNAB1	Interacting First Neighbor		23327
1490	7916	PRRC2A	Interacting First Neighbor		3275
1491	7923	HSD17B8	Interacting First Neighbor		1588
1492	7941	PLA2G7	Interacting First Neighbor		5321
1493	7965	AIMP2	Interacting First Neighbor		55885
1494	7975	MAFK	Interacting First Neighbor		8841
1495	7979	SHFM1	Interacting First Neighbor		5713
1496	7994	KAT6A	Interacting First Neighbor		[8841;10499]
1497	8028	MLLT10	Interacting First Neighbor		[4300,27185]
1498	8045	RASSF7	Interacting First Neighbor		27185
1499	8048	CSRP3	Interacting First Neighbor		10539
1500	8061	FOSL1	Interacting First Neighbor		6934
1501	8089	YEATS4	Interacting First Neighbor		10579
1502	8110	DPF3	Interacting First Neighbor		6595
1503	8125	ANP32A	Interacting First Neighbor		8988
1504	8193	DPF1	Interacting First Neighbor		6595
1505	8195	MKKS	Interacting First Neighbor		583
1506	8202	NCOA3	Interacting First Neighbor		[10062,10499]
1507	8204	NRIP1	Interacting First Neighbor		[8841,10062,56159]
1508	8216	LZTR1	Interacting First Neighbor		10062
1509	8239	USP9X	Interacting First Neighbor		4217
1510	8243	SMC1A	Interacting First Neighbor		6103
1511	8260	NAA10	Interacting First Neighbor		8841
1512	8289	ARID1A	Interacting First Neighbor		6595
1513	8290	HIST3H3	Interacting First Neighbor		64754
1514	8310	ACOX3	Interacting First Neighbor		1374
1515	8313	AXIN2	Interacting First Neighbor		6934
1516	8318	CDC45	Interacting First Neighbor		26271
1517	8337	HIST2H2AA3	Interacting First Neighbor		6907
1518	8338	HIST2H2AC	Interacting First Neighbor		57459
1519	8347	HIST1H2BC	Interacting First Neighbor		1741
1520	8349	HIST2H2BE	Interacting First Neighbor		[6907;57459]
1521	8350	HIST1H3H	Interacting First Neighbor		[6595;57459]
1522	8358	HIST1H3H	Interacting First Neighbor		200186
1523	8359	HIST1H4I	Interacting First Neighbor		[6907,8841,57459]
1524	8370	HIST1H4I	Interacting First Neighbor		6907
1525	8379	MAD1L1	Interacting First Neighbor		56159
1526	8394	PIP5K1A	Interacting First Neighbor		382
1527	8398	PLA2G6	Interacting First Neighbor		[5337;10400]
1528	8404	SPARCL1	Interacting First Neighbor		27185
1529	8424	BBOX1	Interacting First Neighbor		8988
1530	8428	STK24	Interacting First Neighbor		1832
1531	8431	NR0B2	Interacting First Neighbor		[6595,8841,10062]
1532	8439	NSMAF	Interacting First Neighbor		23710
1533	8440	NCK2	Interacting First Neighbor		8976
1534	8444	DYRK3	Interacting First Neighbor		23327
1535	8449	DHX16	Interacting First Neighbor		84466
1536	8451	CUL4A	Interacting First Neighbor		25853
1537	8452	CUL3	Interacting First Neighbor		23710
1538	8453	CUL2	Interacting First Neighbor		[1741,8841]
1539	8454	CUL1	Interacting First Neighbor		[5713,6934,26271,93611]
1540	8491	MAP4K3	Interacting First Neighbor		57630
1541	8497	PPFIA4	Interacting First Neighbor		10499
1542	8499	PPFIA2	Interacting First Neighbor		8496
1543	8500	PPFIA1	Interacting First Neighbor		[8496;10499]
1544	8502	PKP4	Interacting First Neighbor		1832
1545	8508	NIPSNAP1	Interacting First Neighbor		23710
1546	8514	KCNAB2	Interacting First Neighbor		23327
1547	8517	IKBKG	Interacting First Neighbor		382
1548	8521	GCM1	Interacting First Neighbor		8841
1549	8522	GAS7	Interacting First Neighbor		1729
1550	8525	DGKZ	Interacting First Neighbor		1756
1551	8527	DGKD	Interacting First Neighbor		5337
1552	8546	AP3B1	Interacting First Neighbor		382
1553	8557	TCAP	Interacting First Neighbor		1756
1554	8565	YARS	Interacting First Neighbor		382
1555	8566	PDXK	Interacting First Neighbor		316
1556	8569	MKNK1	Interacting First Neighbor		5321
1557	8573	CASK	Interacting First Neighbor		26047
1558	8601	RGS20	Interacting First Neighbor		10539
1559	8607	RUVBL1	Interacting First Neighbor		6595
1560	8611	PPAP2A	Interacting First Neighbor		5337
1561	8612	PPAP2C	Interacting First Neighbor		5337
1562	8615	USO1	Interacting First Neighbor		10499
1563	8620	NPFF	Interacting First Neighbor		84109
1564	8630	HSD17B6	Interacting First Neighbor		1588
1565	8643	PTCH2	Interacting First Neighbor		8841
1566	8644	AKR1C3	Interacting First Neighbor		1588
1567	8648	NCOA1	Interacting First Neighbor		10499
1568	8651	SOCS1	Interacting First Neighbor		[1436,4217]
1569	8654	PDE5A	Interacting First Neighbor		[2983;5592]
1570	8655	DYNLL1	Interacting First Neighbor		[1654;5521]
1571	8658	TNKS	Interacting First Neighbor		27185
1572	8661	EIF3A	Interacting First Neighbor		27185
1573	8663	EIF3C	Interacting First Neighbor		8841
1574	8667	EIF3H	Interacting First Neighbor		27185
1575	8668	EIF3I	Interacting First Neighbor		[4306,10062]
1576	8678	BECN1	Interacting First Neighbor		[2895;7159]
1577	8682	PEA15	Interacting First Neighbor		5337
1578	8717	TRADD	Interacting First Neighbor		[4217;8841]
1579	8721	EDF1	Interacting First Neighbor		10062
1580	8726	EED	Interacting First Neighbor		[3720,64754]
1581	8737	RIPK1	Interacting First Neighbor		4217
1582	8760	CDS2	Interacting First Neighbor		5337
1583	8761	PABPC4	Interacting First Neighbor		382
1584	8772	FADD	Interacting First Neighbor		4217
1585	8789	FBP2	Interacting First Neighbor		5214
1586	8792	TNFRSF11A	Interacting First Neighbor		1436
1587	8794	TNFRSF10C	Interacting First Neighbor		359845
1588	8805	TRIM24	Interacting First Neighbor		4306
1589	8812	CCNK	Interacting First Neighbor		54550
1590	8815	BANF1	Interacting First Neighbor		6595
1591	8819	SAP30	Interacting First Neighbor		[4084,6595,8841]
1592	8826	IQGAP1	Interacting First Neighbor		[382,6285,8976]
1593	8831	SYNGAP1	Interacting First Neighbor		1741
1594	8833	GMPS	Interacting First Neighbor		10846
1595	8839	WISP2	Interacting First Neighbor		8841
1596	8850	KAT2B	Interacting First Neighbor		[6595,8841,10062,10499,10579]
1597	8851	CDK5R1	Interacting First Neighbor		273
1598	8853	ASAP2	Interacting First Neighbor		382
1599	8861	LDB1	Interacting First Neighbor		55885
1600	8867	SYNJ1	Interacting First Neighbor		273
1601	8877	SPHK1	Interacting First Neighbor		5337
1602	8878	SQSTM1	Interacting First Neighbor		[2734,4916,5607,23710]
1603	8881	CDC16	Interacting First Neighbor		[8841,26271]
1604	8899	PRPF4B	Interacting First Neighbor		8988
1605	8900	CCNA1	Interacting First Neighbor		26271
1606	8910	SGCE	Interacting First Neighbor		1756
1607	8915	BCL10	Interacting First Neighbor		[4651,5337]
1608	8932	MBD2	Interacting First Neighbor		57459
1609	8945	BTRC	Interacting First Neighbor		[5713,6934,26271,93611]
1610	8987	STBD1	Interacting First Neighbor		23710
1611	8996	NOL3	Interacting First Neighbor		55224
1612	8997	KALRN	Interacting First Neighbor		[382,27185,57514]
1613	8999	CDKL2	Interacting First Neighbor		5713
1614	9014	TAF1B	Interacting First Neighbor		23327
1615	9020	MAP3K14	Interacting First Neighbor		4217
1616	9021	SOCS3	Interacting First Neighbor		[1436;4217]
1617	9031	BAZ1B	Interacting First Neighbor		6595
1618	9043	SPAG9	Interacting First Neighbor		382
1619	9048	ARTN	Interacting First Neighbor		8989
1620	9063	PIAS2	Interacting First Neighbor		9569
1621	9064	MAP3K6	Interacting First Neighbor		4217
1622	9094	UNC119	Interacting First Neighbor		[7159,8988]
1623	9097	USP14	Interacting First Neighbor		5713
1624	9126	SMC3	Interacting First Neighbor		[4084,6103,27185]
1625	9139	CBFA2T2	Interacting First Neighbor		8841
1626	9146	HGS	Interacting First Neighbor		23327
1627	9150	CTDP1	Interacting First Neighbor		3275
1628	9167	COX7A2L	Interacting First Neighbor		1345
1629	9181	ARHGEF2	Interacting First Neighbor		54509
1630	9185	REPS2	Interacting First Neighbor		273
1631	9196	KCNAB3	Interacting First Neighbor		23327
1632	9219	MTA2	Interacting First Neighbor		[6907,8841,57459]
1633	9229	DLGAP1	Interacting First Neighbor		1741
1634	9240	PNMA1	Interacting First Neighbor		84612
1635	9261	MAPKAPK2	Interacting First Neighbor		2897
1636	9263	STK17A	Interacting First Neighbor		8841
1637	9265	CYTH3	Interacting First Neighbor		382
1638	9266	CYTH2	Interacting First Neighbor		382
1639	9267	CYTH1	Interacting First Neighbor		382
1640	9274	BCL7C	Interacting First Neighbor		196528
1641	9282	MED14	Interacting First Neighbor		54550
1642	9322	TRIP10	Interacting First Neighbor		[8976,10142,23002]
1643	9351	SLC9A3R2	Interacting First Neighbor		25937
1644	9352	TXNL1	Interacting First Neighbor		5713
1645	9377	COX5A	Interacting First Neighbor		1345
1646	9402	GRAP2	Interacting First Neighbor		[1436,54900]
1647	9419	CRIPT	Interacting First Neighbor		1741
1648	9423	NTN1	Interacting First Neighbor		8976
1649	9454	HOMER3	Interacting First Neighbor		2195
1650	9456	HOMER1	Interacting First Neighbor		[2897;6262]
1651	9459	ARHGEF6	Interacting First Neighbor		54509
1652	9463	PICK1	Interacting First Neighbor		2897
1653	9467	SH3BP5	Interacting First Neighbor		27185
1654	9472	AKAP6	Interacting First Neighbor		[6262,27185]
1655	9499	MYOT	Interacting First Neighbor		1756
1656	9500	MAGED1	Interacting First Neighbor		51806
1657	9513	FXR2	Interacting First Neighbor		54550
1658	9525	VPS4B	Interacting First Neighbor		1121
1659	9530	BAG4	Interacting First Neighbor		4217
1660	9532	BAG2	Interacting First Neighbor		5521
1661	9536	PTGES	Interacting First Neighbor		6916
1662	9564	BCAR1	Interacting First Neighbor		1436
1663	9572	NR1D1	Interacting First Neighbor		8841
1664	9573	GDF3	Interacting First Neighbor		130399
1665	9575	CLOCK	Interacting First Neighbor		8841
1666	9576	SPAG6	Interacting First Neighbor		79582
1667	9578	CDC42BPB	Interacting First Neighbor		5607
1668	9592	IER2	Interacting First Neighbor		5521
1669	9611	NCOR1	Interacting First Neighbor		[6907,8841,10062]
1670	9612	NCOR2	Interacting First Neighbor		[6907,8841]
1671	9615	GDA	Interacting First Neighbor		1741
1672	9616	RNF7	Interacting First Neighbor		23327
1673	9636	ISG15	Interacting First Neighbor		4600
1674	9638	FEZ1	Interacting First Neighbor		27185
1675	9646	CTR9	Interacting First Neighbor		26047
1676	9647	PPM1F	Interacting First Neighbor		1729
1677	9657	IQCB1	Interacting First Neighbor		6103
1678	9667	SAFB2	Interacting First Neighbor		8841
1679	9677	PPIP5K1	Interacting First Neighbor		23262
1680	9682	KDM4A	Interacting First Neighbor		8841
1681	9685	CLINT1	Interacting First Neighbor		23710
1682	9700	ESPL1	Interacting First Neighbor		10744
1683	9727	RAB11FIP3	Interacting First Neighbor		382
1684	9729	SOGA3	Interacting First Neighbor		56159
1685	9730	VPRBP	Interacting First Neighbor		5713
1686	9733	SART3	Interacting First Neighbor		55133
1687	9734	HDAC9	Interacting First Neighbor		[6907;8841]
1688	9744	ACAP1	Interacting First Neighbor		[382,5337]
1689	9759	HDAC4	Interacting First Neighbor		[6934,7159,8841,57491]
1690	9768	KIAA0101	Interacting First Neighbor		[1654,1832,5713,8622,9877,51340]
1691	9779	TBC1D5	Interacting First Neighbor		23710
1692	9782	MATR3	Interacting First Neighbor		27185
1693	9791	PTDSS1	Interacting First Neighbor		5337
1694	9793	CKAP5	Interacting First Neighbor		[5799;10579]
1695	9801	MRPL19	Interacting First Neighbor		23327
1696	9802	DAZAP2	Interacting First Neighbor		6934
1697	9817	KEAP1	Interacting First Neighbor		23710
1698	9820	CUL7	Interacting First Neighbor		8841
1699	9821	RB1CC1	Interacting First Neighbor		[3281;4217]
1700	9826	ARHGEF11	Interacting First Neighbor		54509
1701	9852	EPM2AIP1	Interacting First Neighbor		2013
1702	9859	CEP170	Interacting First Neighbor		27185
1703	9861	PSMD6	Interacting First Neighbor		5713
1704	9869	SETDB1	Interacting First Neighbor		[3720,8988]
1705	9883	POM121	Interacting First Neighbor		56159
1706	9886	RHOBTB1	Interacting First Neighbor		54509
1707	9901	SRGAP3	Interacting First Neighbor		27185
1708	9910	RABGAP1L	Interacting First Neighbor		23710
1709	9922	IQSEC1	Interacting First Neighbor		382
1710	9931	HELZ	Interacting First Neighbor		64754
1711	9934	P2RY14	Interacting First Neighbor		134
1712	9958	USP15	Interacting First Neighbor		5713
1713	9978	RBX1	Interacting First Neighbor		93611
1714	9989	PPP4R1	Interacting First Neighbor		[8841,27185]
1715	9992	KCNE2	Interacting First Neighbor		10142
1716	10000	AKT3	Interacting First Neighbor		[4217;23327]
1717	10002	#N/A	Interacting First Neighbor		8841
1718	10006	ABI1	Interacting First Neighbor		8976
1719	10009	ZBTB33	Interacting First Neighbor		8841
1720	10011	SRA1	Interacting First Neighbor		10499
1721	10013	HDAC6	Interacting First Neighbor		[2195,6907,8291,8841,64754,93611]
1722	10014	HDAC5	Interacting First Neighbor		[1654,6907,8841,9588,57491]
1723	10015	PDCD6IP	Interacting First Neighbor		[57491,57630]
1724	10016	PDCD6	Interacting First Neighbor		4217
1725	10019	SH2B3	Interacting First Neighbor		4916
1726	10048	RANBP9	Interacting First Neighbor		27185
1727	10059	DNM1L	Interacting First Neighbor		5592
1728	10066	SCAMP2	Interacting First Neighbor		[382,5337]
1729	10072	DPP3	Interacting First Neighbor		583
1730	10092	ARPC5	Interacting First Neighbor		8976
1731	10093	ARPC4	Interacting First Neighbor		8976
1732	10094	ARPC3	Interacting First Neighbor		8976
1733	10095	ARPC1B	Interacting First Neighbor		8976
1734	10109	ARPC2	Interacting First Neighbor		8976
1735	10110	SGK2	Interacting First Neighbor		23327
1736	10128	LRPPRC	Interacting First Neighbor		382
1737	10133	OPTN	Interacting First Neighbor		23710
1738	10152	ABI2	Interacting First Neighbor		57491
1739	10155	TRIM28	Interacting First Neighbor		5521
1740	10161	LPAR6	Interacting First Neighbor		5031
1741	10162	LPCAT3	Interacting First Neighbor		[5337,10400]
1742	10163	WASF2	Interacting First Neighbor		8976
1743	10168	ZNF197	Interacting First Neighbor		27185
1744	10179	RBM7	Interacting First Neighbor		5521
1745	10188	TNK2	Interacting First Neighbor		[273,23327]
1746	10193	RNF41	Interacting First Neighbor		1436
1747	10197	PSME3	Interacting First Neighbor		[583,5713]
1748	10208	USPL1	Interacting First Neighbor		8178
1749	10213	PSMD14	Interacting First Neighbor		5713
1750	10220	GDF11	Interacting First Neighbor		130399
1751	10239	AP3S2	Interacting First Neighbor		382
1752	10241	CALCOCO2	Interacting First Neighbor		23710
1753	10242	KCNMB2	Interacting First Neighbor		[5592,27345]
1754	10250	SRRM1	Interacting First Neighbor		1258
1755	10253	SPRY2	Interacting First Neighbor		2255
1756	10268	RAMP3	Interacting First Neighbor		8988
1757	10273	STUB1	Interacting First Neighbor		[2983,4217]
1758	10284	SAP18	Interacting First Neighbor		[1654;8841]
1759	10291	SF3A1	Interacting First Neighbor		8841
1760	10297	APC2	Interacting First Neighbor		6907
1761	10319	LAMC3	Interacting First Neighbor		[3691,22798]
1762	10320	IKZF1	Interacting First Neighbor		8841
1763	10335	MRVI1	Interacting First Neighbor		5592
1764	10362	HMG20B	Interacting First Neighbor		10579
1765	10388	SYCP2	Interacting First Neighbor		56159
1766	10390	CEPT1	Interacting First Neighbor		[5337,10400]
1767	10393	ANAPC10	Interacting First Neighbor		10744
1768	10397	NDRG1	Interacting First Neighbor		6285
1769	10399	GNB2L1	Interacting First Neighbor		5797
1770	10413	YAP1	Interacting First Neighbor		7159
1771	10419	PRMT5	Interacting First Neighbor		6595
1772	10422	UBAC1	Interacting First Neighbor		[5713;23327]
1773	10425	ARIH2	Interacting First Neighbor		27185
1774	10426	TUBGCP3	Interacting First Neighbor		10142
1775	10439	OLFM1	Interacting First Neighbor		27185
1776	10451	VAV3	Interacting First Neighbor		1436
1777	10454	TAB1	Interacting First Neighbor		5592
1778	10457	GPNMB	Interacting First Neighbor		286
1779	10458	BAIAP2	Interacting First Neighbor		8976
1780	10460	TACC3	Interacting First Neighbor		10142
1781	10461	MERTK	Interacting First Neighbor		23327
1782	10477	UBE2E3	Interacting First Neighbor		6907
1783	10482	NXF1	Interacting First Neighbor		8841
1784	10488	CREB3	Interacting First Neighbor		8841
1785	10498	CARM1	Interacting First Neighbor		10499
1786	10513	APPBP2	Interacting First Neighbor		4300
1787	10519	CIB1	Interacting First Neighbor		4217
1788	10521	DDX17	Interacting First Neighbor		10499
1789	10524	KAT5	Interacting First Neighbor		[1909,5321,8841,359845]
1790	10533	ATG7	Interacting First Neighbor		23710
1791	10537	UBD	Interacting First Neighbor		51667
1792	10540	DCTN2	Interacting First Neighbor		[10142,27185]
1793	10554	AGPAT1	Interacting First Neighbor		5337
1794	10572	SIVA1	Interacting First Neighbor		23327
1795	10574	CCT7	Interacting First Neighbor		5521
1796	10575	CCT4	Interacting First Neighbor		5521
1797	10576	CCT2	Interacting First Neighbor		5521
1798	10587	TXNRD2	Interacting First Neighbor		10499
1799	10592	SMC2	Interacting First Neighbor		27185
1800	10603	SH2B2	Interacting First Neighbor		4916
1801	10617	STAMBP	Interacting First Neighbor		1121
1802	10640	EXOC5	Interacting First Neighbor		[382;55770]
1803	10657	KHDRBS1	Interacting First Neighbor		[273,1741,1794,6595]
1804	10660	LBX1	Interacting First Neighbor		390598
1805	10663	CXCR6	Interacting First Neighbor		6367
1806	10672	GNA13	Interacting First Neighbor		[1909;4217]
1807	10694	CCT8	Interacting First Neighbor		5521
1808	10720	UGT2B11	Interacting First Neighbor		1588
1809	10728	PTGES3	Interacting First Neighbor		[4306,6916]
1810	10746	MAP3K2	Interacting First Neighbor		[5607;23327]
1811	10765	KDM5B	Interacting First Neighbor		8841
1812	10771	AL589988.1	Interacting First Neighbor		6595
1813	10783	NEK6	Interacting First Neighbor		54550
1814	10800	CYSLTR1	Interacting First Neighbor		5031
1815	10803	CCR9	Interacting First Neighbor		6367
1816	10813	UTP14A	Interacting First Neighbor		7159
1817	10817	FRS3	Interacting First Neighbor		2255
1818	10818	FRS2	Interacting First Neighbor		[2255;4916]
1819	10842	PPP1R17	Interacting First Neighbor		5592
1820	10850	CCL27	Interacting First Neighbor		5733
1821	10856	RUVBL2	Interacting First Neighbor		[382,6934]
1822	10859	LILRB1	Interacting First Neighbor		3824
1823	10868	USP20	Interacting First Neighbor		5713
1824	10878	CFHR3	Interacting First Neighbor		83872
1825	10881	ACTL7A	Interacting First Neighbor		8841
1826	10886	NPFFR2	Interacting First Neighbor		84109
1827	10891	PPARGC1A	Interacting First Neighbor		200186
1828	10911	UTS2	Interacting First Neighbor		[1909,257313]
1829	10914	PAPOLA	Interacting First Neighbor		8841
1830	10915	TCERG1	Interacting First Neighbor		1729
1831	10919	EHMT2	Interacting First Neighbor		[3720;11107]
1832	10920	COPS8	Interacting First Neighbor		1121
1833	10971	YWHAQ	Interacting First Neighbor		[1654,3691,7159,8496,8841,23327,27185,51806,200186]
1834	10980	COPS6	Interacting First Neighbor		[1121,93611]
1835	10987	COPS5	Interacting First Neighbor		1909
1836	10989	IMMT	Interacting First Neighbor		27185
1837	11005	SPINK5	Interacting First Neighbor		25818
1838	11007	CCDC85B	Interacting First Neighbor		[51760,55816,55885]
1839	11033	ADAP1	Interacting First Neighbor		382
1840	11047	ADRM1	Interacting First Neighbor		5713
1841	11051	NUDT21	Interacting First Neighbor		8841
1842	11065	UBE2C	Interacting First Neighbor		90025
1843	11075	STMN2	Interacting First Neighbor		56159
1844	11091	WDR5	Interacting First Neighbor		8841
1845	11100	HNRNPUL1	Interacting First Neighbor		3275
1846	11108	PRDM4	Interacting First Neighbor		8841
1847	11112	HIBADH	Interacting First Neighbor		[316,8841]
1848	11113	CIT	Interacting First Neighbor		27185
1849	11127	KIF3A	Interacting First Neighbor		27185
1850	11169	WDHD1	Interacting First Neighbor		10499
1851	11177	BAZ1A	Interacting First Neighbor		6595
1852	11187	PKP3	Interacting First Neighbor		1832
1853	11193	WBP4	Interacting First Neighbor		[1654,1729]
1854	11198	SUPT16H	Interacting First Neighbor		8178
1855	11200	CHEK2	Interacting First Neighbor		5521
1856	11227	GALNT5	Interacting First Neighbor		56913
1857	11244	ZHX1	Interacting First Neighbor		8178
1858	11251	PTGDR2	Interacting First Neighbor		5733
1859	11252	PACSIN2	Interacting First Neighbor		8976
1860	11255	HRH3	Interacting First Neighbor		[134;5733]
1861	11267	SNF8	Interacting First Neighbor		8178
1862	11273	ATXN2L	Interacting First Neighbor		5521
1863	11315	PARK7	Interacting First Neighbor		57459
1864	11325	DDX42	Interacting First Neighbor		7159
1865	11331	PHB2	Interacting First Neighbor		8841
1866	11336	EXOC3	Interacting First Neighbor		[1741;55770]
1867	11337	GABARAP	Interacting First Neighbor		23710
1868	11345	GABARAPL2	Interacting First Neighbor		23710
1869	12054	#N/A	Interacting First Neighbor		[6595,196528]
1870	12421	#N/A	Interacting First Neighbor		4217
1871	13194	#N/A	Interacting First Neighbor		25853
1872	13877	#N/A	Interacting First Neighbor		84303
1873	14862	#N/A	Interacting First Neighbor		4217
1874	17344	#N/A	Interacting First Neighbor		[8841,9569]
1875	17978	#N/A	Interacting First Neighbor		10499
1876	19013	#N/A	Interacting First Neighbor		10062
1877	20185	#N/A	Interacting First Neighbor		8841
1878	20466	#N/A	Interacting First Neighbor		4084
1879	20467	#N/A	Interacting First Neighbor		4084
1880	20602	#N/A	Interacting First Neighbor		8841
1881	22142	#N/A	Interacting First Neighbor		4071
1882	22803	XRN2	Interacting First Neighbor		27185
1883	22809	ATF5	Interacting First Neighbor		27185
1884	22823	MTF2	Interacting First Neighbor		3720
1885	22827	PUF60	Interacting First Neighbor		1654
1886	22843	PPM1E	Interacting First Neighbor		27185
1887	22871	NLGN1	Interacting First Neighbor		1741
1888	22872	SEC31A	Interacting First Neighbor		57491
1889	22891	ZNF365	Interacting First Neighbor		27185
1890	22899	ARHGEF15	Interacting First Neighbor		79096
1891	22905	EPN2	Interacting First Neighbor		1436
1892	22907	DHX30	Interacting First Neighbor		8841
1893	22920	KIFAP3	Interacting First Neighbor		27185
1894	22933	SIRT2	Interacting First Neighbor		[1909,8178,26271]
1895	22936	ELL2	Interacting First Neighbor		4300
1896	22938	SNW1	Interacting First Neighbor		10499
1897	22943	DKK1	Interacting First Neighbor		6934
1898	22948	CCT5	Interacting First Neighbor		[5521,8841]
1899	22981	NINL	Interacting First Neighbor		[463;51760]
1900	23020	SNRNP200	Interacting First Neighbor		84466
1901	23028	KDM1A	Interacting First Neighbor		8841
1902	23040	MYT1L	Interacting First Neighbor		27185
1903	23043	TNIK	Interacting First Neighbor		[10142;27185]
1904	23048	FNBP1	Interacting First Neighbor		[8976,10142]
1905	23054	NCOA6	Interacting First Neighbor		[10062,10499]
1906	23061	TBC1D9B	Interacting First Neighbor		23710
1907	23062	GGA2	Interacting First Neighbor		25825
1908	23071	ERP44	Interacting First Neighbor		56605
1909	23081	KDM4C	Interacting First Neighbor		8841
1910	23099	ZBTB43	Interacting First Neighbor		55885
1911	23102	TBC1D2B	Interacting First Neighbor		23710
1912	23114	NFASC	Interacting First Neighbor		286
1913	23118	TAB2	Interacting First Neighbor		[6907,8841]
1914	23130	ATG2A	Interacting First Neighbor		23710
1915	23136	EPB41L3	Interacting First Neighbor		26047
1916	23140	ZZEF1	Interacting First Neighbor		8988
1917	23157	SEPT6	Interacting First Neighbor		10602
1918	23158	TBC1D9	Interacting First Neighbor		23710
1919	23162	MAPK8IP3	Interacting First Neighbor		[382,4217]
1920	23163	GGA3	Interacting First Neighbor		382
1921	23175	LPIN1	Interacting First Neighbor		5337
1922	23192	ATG4B	Interacting First Neighbor		23710
1923	23193	GANAB	Interacting First Neighbor		10905
1924	23214	XPO6	Interacting First Neighbor		1729
1925	23216	TBC1D1	Interacting First Neighbor		23710
1926	23221	RHOBTB2	Interacting First Neighbor		54509
1927	23235	SIK2	Interacting First Neighbor		200186
1928	23253	ANKRD12	Interacting First Neighbor		8841
1929	23255	SOGA2	Interacting First Neighbor		5521
1930	23263	MCF2L	Interacting First Neighbor		54509
1931	23265	EXOC7	Interacting First Neighbor		[382,1741,27185,55770]
1932	23268	DNMBP	Interacting First Neighbor		8976
1933	23279	NUP160	Interacting First Neighbor		27185
1934	23287	AGTPBP1	Interacting First Neighbor		27185
1935	23291	FBXW11	Interacting First Neighbor		[4651,26271,51806]
1936	23309	SIN3B	Interacting First Neighbor		[4084;6595]
1937	23322	RPGRIP1L	Interacting First Neighbor		6103
1938	23336	SYNM	Interacting First Neighbor		273
1939	23345	SYNE1	Interacting First Neighbor		27185
1940	23370	ARHGEF18	Interacting First Neighbor		54509
1941	23380	SRGAP2	Interacting First Neighbor		[1729;27185]
1942	23387	SIK3	Interacting First Neighbor		200186
1943	23392	KIAA0368	Interacting First Neighbor		[382,4651,5713,93611]
1944	23396	PIP5K1C	Interacting First Neighbor		382
1945	23408	SIRT5	Interacting First Neighbor		130399
1946	23411	SIRT1	Interacting First Neighbor		[1716,4300,7159,10062,23710]
1947	23426	GRIP1	Interacting First Neighbor		2897
1948	23433	RHOQ	Interacting First Neighbor		[8976,10602,54509,57514,84612]
1949	23439	ATP1B4	Interacting First Neighbor		4306
1950	23451	SF3B1	Interacting First Neighbor		8841
1951	23464	GCAT	Interacting First Neighbor		64902
1952	23468	CBX5	Interacting First Neighbor		6595
1953	23499	MACF1	Interacting First Neighbor		[26047,27185]
1954	23512	SUZ12	Interacting First Neighbor		3720
1955	23517	SKIV2L2	Interacting First Neighbor		5521
1956	23522	KAT6B	Interacting First Neighbor		8841
1957	23523	CABIN1	Interacting First Neighbor		273
1958	23524	SRRM2	Interacting First Neighbor		1654
1959	23527	ACAP2	Interacting First Neighbor		382
1960	23533	PIK3R5	Interacting First Neighbor		[273;1436]
1961	23542	MAPK8IP2	Interacting First Neighbor		7159
1962	23558	WBP2	Interacting First Neighbor		23327
1963	23600	AMACR	Interacting First Neighbor		81285
1964	23620	NTSR2	Interacting First Neighbor		1909
1965	23637	RABGAP1	Interacting First Neighbor		[23710,27185]
1966	23647	ARFIP2	Interacting First Neighbor		382
1967	23659	PLA2G15	Interacting First Neighbor		5321
1968	23741	EID1	Interacting First Neighbor		10499
1969	23746	AIPL1	Interacting First Neighbor		51667
1970	23761	PISD	Interacting First Neighbor		[5337;10400]
1971	23770	FKBP8	Interacting First Neighbor		[5713,5796]
1972	24144	TFIP11	Interacting First Neighbor		27185
1973	24148	PRPF6	Interacting First Neighbor		6595
1974	24253	#N/A	Interacting First Neighbor		6595
1975	24511	#N/A	Interacting First Neighbor		1756
1976	24675	#N/A	Interacting First Neighbor		273
1977	25489	#N/A	Interacting First Neighbor		284273
1978	25614	#N/A	Interacting First Neighbor		1756
1979	25759	SHC2	Interacting First Neighbor		4916
1980	25805	BAMBI	Interacting First Neighbor		7049
1981	25831	HECTD1	Interacting First Neighbor		3547
1982	25836	NIPBL	Interacting First Neighbor		4300
1983	25851	TECPR1	Interacting First Neighbor		80781
1984	25855	BRMS1	Interacting First Neighbor		8841
1985	25913	POT1	Interacting First Neighbor		[1654,5214,85007]
1986	25942	SIN3A	Interacting First Neighbor		[4084,6595,6907]
1987	26000	TBC1D10B	Interacting First Neighbor		23710
1988	26012	NELF	Interacting First Neighbor		8988
1989	26034	IPCEF1	Interacting First Neighbor		382
1990	26039	SS18L1	Interacting First Neighbor		10062
1991	26043	UBXN7	Interacting First Neighbor		254065
1992	26052	DNM3	Interacting First Neighbor		273
1993	26060	APPL1	Interacting First Neighbor		8808
1994	26063	DECR2	Interacting First Neighbor		23327
1995	26071	FAM127B	Interacting First Neighbor		8988
[truncated: 511 more rows]

## Sheet: Sheet2
109	'ADCY3'	'Significant Gene'	109
134	'ADORA1'	'Significant Gene'	134
273	'AMPH'	'Significant Gene'	273
284	'ANGPT1'	'Significant Gene'	284
286	'ANK1'	'Significant Gene'	286
316	'AOX1'	'Significant Gene'	316
357	'SHROOM2'	'Significant Gene'	357
382	'ARF6'	'Significant Gene'	382
463	'ZFHX3'	'Significant Gene'	463
583	'BBS2'	'Significant Gene'	583
1002	'CDH4'	'Significant Gene'	1002
1046	'CDX4'	'Significant Gene'	1046
1121	'CHM'	'Significant Gene'	1121
1258	'CNGB1'	'Significant Gene'	1258
1345	'COX6C'	'Significant Gene'	1345
1374	'CPT1A'	'Significant Gene'	1374
1436	'CSF1R'	'Significant Gene'	1436
1588	'CYP19A1'	'Significant Gene'	1588
1595	'CYP51A1'	'Significant Gene'	1595
1654	'DDX3X'	'Significant Gene'	1654
1716	'DGUOK'	'Significant Gene'	1716
1729	'DIAPH1'	'Significant Gene'	1729
1741	'DLG3'	'Significant Gene'	1741
1756	'DMD'	'Significant Gene'	1756
1794	'DOCK2'	'Significant Gene'	1794
1806	'DPYD'	'Significant Gene'	1806
1832	'DSP'	'Significant Gene'	1832
1909	'EDNRA'	'Significant Gene'	1909
1954	'MEGF8'	'Significant Gene'	1954
2013	'EMP2'	'Significant Gene'	2013
2195	'FAT1'	'Significant Gene'	2195
2201	'FBN2'	'Significant Gene'	2201
2255	'FGF10'	'Significant Gene'	2255
2266	'FGG'	'Significant Gene'	2266
2734	'RP11-252A24.7'	'Significant Gene'	2734
2895	'GRID2'	'Significant Gene'	2895
2897	'GRIK1'	'Significant Gene'	2897
2983	'GUCY1B3'	'Significant Gene'	2983
3003	'GZMK'	'Significant Gene'	3003
3275	'PRMT2'	'Significant Gene'	3275
3281	'HSBP1'	'Significant Gene'	3281
3420	'IDH3B'	'Significant Gene'	3420
3508	'IGHMBP2'	'Significant Gene'	3508
3547	'IGSF1'	'Significant Gene'	3547
3691	'ITGB4'	'Significant Gene'	3691
3720	'JARID2'	'Significant Gene'	3720
3824	'KLRD1'	'Significant Gene'	3824
4071	'TM4SF1'	'Significant Gene'	4071
4084	'MXD1'	'Significant Gene'	4084
4217	'MAP3K5'	'Significant Gene'	4217
4300	'MLLT3'	'Significant Gene'	4300
4306	'NR3C2'	'Significant Gene'	4306
4600	'MX2'	'Significant Gene'	4600
4651	'MYO10'	'Significant Gene'	4651
4916	'NTRK3'	'Significant Gene'	4916
5017	'OVOL1'	'Significant Gene'	5017
5031	'P2RY6'	'Significant Gene'	5031
5126	'PCSK2'	'Significant Gene'	5126
5136	'PDE1A'	'Significant Gene'	5136
5214	'PFKP'	'Significant Gene'	5214
5321	'PLA2G4A'	'Significant Gene'	5321
5337	'PLD1'	'Significant Gene'	5337
5455	'POU3F3'	'Significant Gene'	5455
5521	'PPP2R2B'	'Significant Gene'	5521
5592	'PRKG1'	'Significant Gene'	5592
5607	'MAP2K5'	'Significant Gene'	5607
5613	'PRKX'	'Significant Gene'	5613
5651	'TMPRSS15'	'Significant Gene'	5651
5713	'PSMD7'	'Significant Gene'	5713
5733	'PTGER3'	'Significant Gene'	5733
5796	'PTPRK'	'Significant Gene'	5796
5797	'PTPRM'	'Significant Gene'	5797
5799	'PTPRN2'	'Significant Gene'	5799
5810	'RAD1'	'Significant Gene'	5810
5890	'RAD51B'	'Significant Gene'	5890
6014	'RIT2'	'Significant Gene'	6014
6103	'RPGR'	'Significant Gene'	6103
6262	'RYR2'	'Significant Gene'	6262
6285	'S100B'	'Significant Gene'	6285
6367	'CCL22'	'Significant Gene'	6367
6508	'SLC4A3'	'Significant Gene'	6508
6595	'SMARCA2'	'Significant Gene'	6595
6907	'TBL1X'	'Significant Gene'	6907
6916	'TBXAS1'	'Significant Gene'	6916
6934	'TCF7L2'	'Significant Gene'	6934
7049	'TGFBR3'	'Significant Gene'	7049
7105	'TSPAN6'	'Significant Gene'	7105
7159	'TP53BP2'	'Significant Gene'	7159
7978	'MTERF'	'Significant Gene'	7978
8076	'MFAP5'	'Significant Gene'	8076
8178	'ELL'	'Significant Gene'	8178
8291	'DYSF'	'Significant Gene'	8291
8406	'SRPX'	'Significant Gene'	8406
8496	'PPFIBP1'	'Significant Gene'	8496
8622	'PDE8B'	'Significant Gene'	8622
8736	'MYOM1'	'Significant Gene'	8736
8808	'IL1RL2'	'Significant Gene'	8808
8841	'HDAC3'	'Significant Gene'	8841
8976	'WASL'	'Significant Gene'	8976
8988	'HSPB3'	'Significant Gene'	8988
8989	'TRPA1'	'Significant Gene'	8989
9452	'ITM2A'	'Significant Gene'	9452
9569	'GTF2IRD1'	'Significant Gene'	9569
9588	'PRDX6'	'Significant Gene'	9588
9732	'DOCK4'	'Significant Gene'	9732
9758	'FRMPD4'	'Significant Gene'	9758
9770	'RASSF2'	'Significant Gene'	9770
9811	'CTIF'	'Significant Gene'	9811
9843	'HEPH'	'Significant Gene'	9843
9844	'ELMO1'	'Significant Gene'	9844
9863	'MAGI2'	'Significant Gene'	9863
9877	'ZC3H11A'	'Significant Gene'	9877
9899	'SV2B'	'Significant Gene'	9899
10062	'NR1H3'	'Significant Gene'	10062
10142	'AKAP9'	'Significant Gene'	10142
10178	'ODZ1'	'Significant Gene'	10178
10389	'SCML2'	'Significant Gene'	10389
10400	'PEMT'	'Significant Gene'	10400
10406	'WFDC2'	'Significant Gene'	10406
10499	'NCOA2'	'Significant Gene'	10499
10539	'GLRX3'	'Significant Gene'	10539
10579	'TACC2'	'Significant Gene'	10579
10602	'CDC42EP3'	'Significant Gene'	10602
10631	'POSTN'	'Significant Gene'	10631
10744	'PTTG2'	'Significant Gene'	10744
10846	'PDE10A'	'Significant Gene'	10846
10905	'MAN1A2'	'Significant Gene'	10905
11107	'PRDM5'	'Significant Gene'	11107
11145	'PLA2G16'	'Significant Gene'	11145
22798	'LAMB4'	'Significant Gene'	22798
22986	'SORCS3'	'Significant Gene'	22986
22998	'LIMCH1'	'Significant Gene'	22998
23002	'DAAM1'	'Significant Gene'	23002
23181	'DIP2A'	'Significant Gene'	23181
23261	'CAMTA1'	'Significant Gene'	23261
23262	'PPIP5K2'	'Significant Gene'	23262
23327	'NEDD4L'	'Significant Gene'	23327
23710	'GABARAPL1'	'Significant Gene'	23710
23788	'MTCH2'	'Significant Gene'	23788
25818	'KLK5'	'Significant Gene'	25818
25825	'BACE2'	'Significant Gene'	25825
25853	'DCAF12'	'Significant Gene'	25853
25937	'WWTR1'	'Significant Gene'	25937
26047	'CNTNAP2'	'Significant Gene'	26047
26271	'FBXO5'	'Significant Gene'	26271
26609	'VCX'	'Significant Gene'	26609
27185	'DISC1'	'Significant Gene'	27185
27345	'KCNMB4'	'Significant Gene'	27345
28797	'ActiveX VT_ERROR: '	'Significant Gene'	28797
29940	'DSE'	'Significant Gene'	29940
50999	'TMED5'	'Significant Gene'	50999
51340	'CRNKL1'	'Significant Gene'	51340
51582	'AZIN1'	'Significant Gene'	51582
51634	'RBMX2'	'Significant Gene'	51634
51667	'NUB1'	'Significant Gene'	51667
51760	'SYT17'	'Significant Gene'	51760
51806	'CALML5'	'Significant Gene'	51806
54499	'TMCO1'	'Significant Gene'	54499
54504	'CPVL'	'Significant Gene'	54504
54509	'RHOF'	'Significant Gene'	54509
54550	'NECAB2'	'Significant Gene'	54550
54808	'DYM'	'Significant Gene'	54808
54900	'LAX1'	'Significant Gene'	54900
54901	'CDKAL1'	'Significant Gene'	54901
55133	'SRBD1'	'Significant Gene'	55133
55224	'ETNK2'	'Significant Gene'	55224
55709	'KBTBD4'	'Significant Gene'	55709
55770	'EXOC2'	'Significant Gene'	55770
55777	'MBD5'	'Significant Gene'	55777
55816	'DOK5'	'Significant Gene'	55816
55843	'ARHGAP15'	'Significant Gene'	55843
55885	'LMO3'	'Significant Gene'	55885
55907	'CMAS'	'Significant Gene'	55907
56159	'TEX11'	'Significant Gene'	56159
56605	'ERO1LB'	'Significant Gene'	56605
56913	'C1GALT1'	'Significant Gene'	56913
57101	'ANO2'	'Significant Gene'	57101
57107	'PDSS2'	'Significant Gene'	57107
57222	'ERGIC1'	'Significant Gene'	57222
57459	'GATAD2B'	'Significant Gene'	57459
57491	'AHRR'	'Significant Gene'	57491
57514	'ARHGAP31'	'Significant Gene'	57514
57568	'SIPA1L2'	'Significant Gene'	57568
57626	'KLHL1'	'Significant Gene'	57626
57630	'SH3RF1'	'Significant Gene'	57630
57693	'ZNF317'	'Significant Gene'	57693
63876	'PKNOX2'	'Significant Gene'	63876
64102	'TNMD'	'Significant Gene'	64102
64754	'SMYD3'	'Significant Gene'	64754
64902	'AGXT2'	'Significant Gene'	64902
79096	'C11orf49'	'Significant Gene'	79096
79582	'SPAG16'	'Significant Gene'	79582
79870	'BAALC'	'Significant Gene'	79870
79888	'LPCAT1'	'Significant Gene'	79888
80781	'COL18A1'	'Significant Gene'	80781
81285	'OR51E2'	'Significant Gene'	81285
83872	'HMCN1'	'Significant Gene'	83872
83988	'NCALD'	'Significant Gene'	83988
84109	'QRFPR'	'Significant Gene'	84109
84303	'CHCHD6'	'Significant Gene'	84303
84466	'MEGF10'	'Significant Gene'	84466
84612	'PARD6B'	'Significant Gene'	84612
85007	'AGXT2L2'	'Significant Gene'	85007
90025	'UBE3D'	'Significant Gene'	90025
93611	'FBXO44'	'Significant Gene'	93611
94122	'SYTL5'	'Significant Gene'	94122
115019	'SLC26A9'	'Significant Gene'	115019
122618	'PLD4'	'Significant Gene'	122618
130399	'ACVR1C'	'Significant Gene'	130399
134218	'DNAJC21'	'Significant Gene'	134218
140469	'MYO3B'	'Significant Gene'	140469
143379	'C10orf82'	'Significant Gene'	143379
143471	'PSMA8'	'Significant Gene'	143471
148327	'CREB3L4'	'Significant Gene'	148327
157680	'VPS13B'	'Significant Gene'	157680
158326	'FREM1'	'Significant Gene'	158326
169981	'SPIN3'	'Significant Gene'	169981
196528	'ARID2'	'Significant Gene'	196528
200186	'CRTC2'	'Significant Gene'	200186
203427	'SLC25A43'	'Significant Gene'	203427
221154	'EFHA1'	'Significant Gene'	221154
254065	'BRWD3'	'Significant Gene'	254065
257313	'UTS2D'	'Significant Gene'	257313
259232	'NALCN'	'Significant Gene'	259232
284273	'ZADH2'	'Significant Gene'	284273
285381	'DPH3'	'Significant Gene'	285381
343477	'HSP90B3P'	'Significant Gene'	343477
359845	'FAM101B'	'Significant Gene'	359845
374378	'GALNTL4'	'Significant Gene'	374378
390598	'SKOR1'	'Significant Gene'	390598
414328	'IDNK'	'Significant Gene'	414328
1	'A1BG'	'Interacting Neighbor'	286
18	'ABAT'	'Interacting Neighbor'	316
19	'ABCA1'	'Interacting Neighbor'	316
24	'ABCA4'	'Interacting Neighbor'	1258
25	'ABL1'	'Interacting Neighbor'	[4916,23327]
26	'ABP1'	'Interacting Neighbor'	8976
27	'ABL2'	'Interacting Neighbor'	23327
31	'ACACA'	'Interacting Neighbor'	4300
32	'ACACB'	'Interacting Neighbor'	1374
33	'ACADL'	'Interacting Neighbor'	1374
34	'ACADM'	'Interacting Neighbor'	1374
37	'ACADVL'	'Interacting Neighbor'	1374
47	'ACLY'	'Interacting Neighbor'	8841
48	'ACO1'	'Interacting Neighbor'	3420
50	'ACO2'	'Interacting Neighbor'	3420
51	'ACOX1'	'Interacting Neighbor'	1374
58	'ACTA1'	'Interacting Neighbor'	1756
60	'ACTB'	'Interacting Neighbor'	[1729,1756,8976,83988]
71	'ACTG1'	'Interacting Neighbor'	[5337;27185]
86	'ACTL6A'	'Interacting Neighbor'	6595
87	'ACTN1'	'Interacting Neighbor'	10062
88	'ACTN2'	'Interacting Neighbor'	[1756,27185]
90	'ACVR1'	'Interacting Neighbor'	[3547;130399]
91	'ACVR1B'	'Interacting Neighbor'	[3547,23327]
92	'ACVR2A'	'Interacting Neighbor'	[3547,7049,9863]
93	'ACVR2B'	'Interacting Neighbor'	3547
94	'ACVRL1'	'Interacting Neighbor'	3547
100	'ADA'	'Interacting Neighbor'	134
107	'ADCY1'	'Interacting Neighbor'	[5136,8622,10846]
108	'ADCY2'	'Interacting Neighbor'	[1909,5136,8622]
118	'ADD1'	'Interacting Neighbor'	6595
132	'ADK'	'Interacting Neighbor'	10846
135	'ADORA2A'	'Interacting Neighbor'	54550
140	'ADORA3'	'Interacting Neighbor'	134
142	'PARP1'	'Interacting Neighbor'	[6934,8841]
146	'ADRA1D'	'Interacting Neighbor'	1909
150	'ADRA2A'	'Interacting Neighbor'	5733
151	'ADRA2B'	'Interacting Neighbor'	5733
152	'ADRA2C'	'Interacting Neighbor'	5733
153	'ADRB1'	'Interacting Neighbor'	9863
158	'ADSL'	'Interacting Neighbor'	10846
161	'AP2A2'	'Interacting Neighbor'	273
162	'AP1B1'	'Interacting Neighbor'	[273;382]
163	'AP2B1'	'Interacting Neighbor'	273
174	'AFP'	'Interacting Neighbor'	463
182	'JAG1'	'Interacting Neighbor'	8076
185	'AGTR1'	'Interacting Neighbor'	[382,1909]
186	'AGTR2'	'Interacting Neighbor'	134
189	'AGXT'	'Interacting Neighbor'	64902
190	'NR0B1'	'Interacting Neighbor'	1588
196	'AHR'	'Interacting Neighbor'	10499
203	'AK1'	'Interacting Neighbor'	5136
204	'AK2'	'Interacting Neighbor'	5136
207	'AKT1'	'Interacting Neighbor'	[1909,3691,4084,4217,8841,27185,200186]
208	'AKT2'	'Interacting Neighbor'	57630
212	'ALAS2'	'Interacting Neighbor'	64902
213	'ALB'	'Interacting Neighbor'	463
226	'ALDOA'	'Interacting Neighbor'	5214
238	'ALK'	'Interacting Neighbor'	4217
239	'ALOX12'	'Interacting Neighbor'	[3691,5321]
240	'ALOX5'	'Interacting Neighbor'	5321
242	'ALOX12B'	'Interacting Neighbor'	5321
246	'ALOX15'	'Interacting Neighbor'	5321
247	'ALOX15B'	'Interacting Neighbor'	5321
270	'AMPD1'	'Interacting Neighbor'	10846
274	'BIN1'	'Interacting Neighbor'	[273;5337]
285	'ANGPT2'	'Interacting Neighbor'	284
287	'ANK2'	'Interacting Neighbor'	[286;1756]
290	'ANPEP'	'Interacting Neighbor'	463
301	'ANXA1'	'Interacting Neighbor'	[1741,1909,5321,5733,8291]
309	'ANXA6'	'Interacting Neighbor'	6285
311	'ANXA11'	'Interacting Neighbor'	57491
322	'APBB1'	'Interacting Neighbor'	[1654,1729,8976,23327]
324	'APC'	'Interacting Neighbor'	[1741;55777]
330	'BIRC3'	'Interacting Neighbor'	4217
332	'BIRC5'	'Interacting Neighbor'	[6907;8841]
335	'APOA1'	'Interacting Neighbor'	5136
351	'APP'	'Interacting Neighbor'	[1909,5733,25825,257313]
353	'APRT'	'Interacting Neighbor'	10846
356	'FASLG'	'Interacting Neighbor'	[4217,8841]
361	'AQP4'	'Interacting Neighbor'	1756
362	'AQP5'	'Interacting Neighbor'	6262
367	'AR'	'Interacting Neighbor'	[6595,8841,10499]
369	'ARAF'	'Interacting Neighbor'	5337
375	'ARF1'	'Interacting Neighbor'	5337
387	'RHOA'	'Interacting Neighbor'	[382,1729,5337,23002]
388	'RHOB'	'Interacting Neighbor'	[54509,57514]
389	'RHOC'	'Interacting Neighbor'	1729
391	'RHOG'	'Interacting Neighbor'	[9844,54509,57514]
392	'ARHGAP1'	'Interacting Neighbor'	54509
394	'ARHGAP5'	'Interacting Neighbor'	54509
396	'ARHGDIA'	'Interacting Neighbor'	[23327;54509]
397	'ARHGDIB'	'Interacting Neighbor'	54509
399	'RHOH'	'Interacting Neighbor'	54509
405	'ARNT'	'Interacting Neighbor'	[10499,57491]
406	'ARNTL'	'Interacting Neighbor'	8841
408	'ARRB1'	'Interacting Neighbor'	[382,1756,4217]
409	'ARRB2'	'Interacting Neighbor'	[382,1654,4217,7049,169981]
412	'STS'	'Interacting Neighbor'	26609
421	'ARVCF'	'Interacting Neighbor'	8841
429	'ASCL1'	'Interacting Neighbor'	5455
438	'ASMT'	'Interacting Neighbor'	316
466	'ATF1'	'Interacting Neighbor'	1595
468	'ATF4'	'Interacting Neighbor'	27185
481	'ATP1B1'	'Interacting Neighbor'	4306
487	'ATP2A1'	'Interacting Neighbor'	6262
491	'ATP2B2'	'Interacting Neighbor'	1741
493	'ATP2B4'	'Interacting Neighbor'	1741
522	'ATP5J'	'Interacting Neighbor'	1345
545	'ATR'	'Interacting Neighbor'	[5810,8841,10499]
546	'ATRX'	'Interacting Neighbor'	1741
550	'AUP1'	'Interacting Neighbor'	79888
552	'AVPR1A'	'Interacting Neighbor'	1909
553	'AVPR1B'	'Interacting Neighbor'	1909
580	'BARD1'	'Interacting Neighbor'	10062
581	'BAX'	'Interacting Neighbor'	7159
585	'BBS4'	'Interacting Neighbor'	583
595	'CCND1'	'Interacting Neighbor'	[3720,5713,6934,8841,26271]
596	'BCL2'	'Interacting Neighbor'	[1374,4217,4306,7159]
598	'BCL2L1'	'Interacting Neighbor'	7159
602	'BCL3'	'Interacting Neighbor'	8841
605	'BCL7A'	'Interacting Neighbor'	6595
623	'BDKRB1'	'Interacting Neighbor'	[134,5733]
624	'BDKRB2'	'Interacting Neighbor'	[134,1909,5733]
627	'BDNF'	'Interacting Neighbor'	[2897,4916]
632	'BGLAP'	'Interacting Neighbor'	10631
636	'BICD1'	'Interacting Neighbor'	27185
637	'BID'	'Interacting Neighbor'	51340
643	'CXCR5'	'Interacting Neighbor'	[5733;6367]
657	'BMPR1A'	'Interacting Neighbor'	[3547;23327]
658	'BMPR1B'	'Interacting Neighbor'	3547
665	'BNIP3L'	'Interacting Neighbor'	55816
667	'DST'	'Interacting Neighbor'	[3691;27185]
672	'BRCA1'	'Interacting Neighbor'	[6595;10499]
673	'BRAF'	'Interacting Neighbor'	[6014;23327]
683	'BST1'	'Interacting Neighbor'	5592
684	'BST2'	'Interacting Neighbor'	6285
688	'KLF5'	'Interacting Neighbor'	25937
694	'BTG1'	'Interacting Neighbor'	3275
699	'BUB1'	'Interacting Neighbor'	8841
728	'C5AR1'	'Interacting Neighbor'	[134;5733]
758	'MPPED1'	'Interacting Neighbor'	27185
773	'CACNA1A'	'Interacting Neighbor'	1954
775	'CACNA1C'	'Interacting Neighbor'	6262
780	'DDR1'	'Interacting Neighbor'	4071
782	'CACNB1'	'Interacting Neighbor'	23327
790	'CAD'	'Interacting Neighbor'	10499
801	'CALM3'	'Interacting Neighbor'	[1654,5136,6014,6285,10142]
805	'CALM3'	'Interacting Neighbor'	10142
808	'CALM3'	'Interacting Neighbor'	[109,1741,4651,5136,6262,6907,8841,23261]
810	'CALML3'	'Interacting Neighbor'	4651
815	'CAMK2A'	'Interacting Neighbor'	[109;1741]
816	'CAMK2B'	'Interacting Neighbor'	[109,4217,6262]
818	'CAMK2G'	'Interacting Neighbor'	109
825	'CAPN3'	'Interacting Neighbor'	[1756,8291,54550]
829	'CAPZA1'	'Interacting Neighbor'	6285
832	'CAPZB'	'Interacting Neighbor'	5521
835	'CASP2'	'Interacting Neighbor'	4217
841	'CASP8'	'Interacting Neighbor'	4217
845	'CASQ2'	'Interacting Neighbor'	6262
847	'CAT'	'Interacting Neighbor'	9588
857	'CAV1'	'Interacting Neighbor'	5337
859	'CAV3'	'Interacting Neighbor'	[1756;8291]
860	'RUNX2'	'Interacting Neighbor'	8841
861	'RUNX1'	'Interacting Neighbor'	[1436,8841]
862	'RUNX1T1'	'Interacting Neighbor'	[8841,54550]
863	'CBFA2T3'	'Interacting Neighbor'	8841
864	'RUNX3'	'Interacting Neighbor'	4916
867	'CBL'	'Interacting Neighbor'	[1436;2255]
869	'CBLN1'	'Interacting Neighbor'	2895
885	'CCK'	'Interacting Neighbor'	84109
889	'KRIT1'	'Interacting Neighbor'	6262
890	'CCNA2'	'Interacting Neighbor'	26271
891	'CCNB1'	'Interacting Neighbor'	[26271,90025]
896	'CCND3'	'Interacting Neighbor'	10499
898	'CCNE1'	'Interacting Neighbor'	[6595;10142]
899	'CCNF'	'Interacting Neighbor'	93611
904	'CCNT1'	'Interacting Neighbor'	[4300,8178,10499]
905	'CCNT2'	'Interacting Neighbor'	[4300,8178]
908	'CCT6A'	'Interacting Neighbor'	5521
919	'CD247'	'Interacting Neighbor'	1794
920	'CD4'	'Interacting Neighbor'	[1654,6285]
952	'CD38'	'Interacting Neighbor'	5592
958	'CD40'	'Interacting Neighbor'	1654
960	'CD44'	'Interacting Neighbor'	286
966	'CD59'	'Interacting Neighbor'	382
968	'CD68'	'Interacting Neighbor'	5713
977	'CD151'	'Interacting Neighbor'	3691
988	'CDC5L'	'Interacting Neighbor'	[10142,27185,51340]
989	'SEPT7'	'Interacting Neighbor'	10602
990	'CDC6'	'Interacting Neighbor'	26271
991	'CDC20'	'Interacting Neighbor'	[10744;26271]
993	'CDC25A'	'Interacting Neighbor'	4217
998	'CDC42'	'Interacting Neighbor'	[4217,5337,8976,10602,57514,84612]
1000	'CDH2'	'Interacting Neighbor'	1002
1003	'CDH5'	'Interacting Neighbor'	[1002;1832]
1004	'CDH6'	'Interacting Neighbor'	1002
1006	'CDH8'	'Interacting Neighbor'	1002
1007	'CDH9'	'Interacting Neighbor'	1002
1008	'CDH10'	'Interacting Neighbor'	1002
1009	'CDH11'	'Interacting Neighbor'	1002
1012	'CDH13'	'Interacting Neighbor'	1002
1013	'CDH15'	'Interacting Neighbor'	1002
1015	'CDH17'	'Interacting Neighbor'	1832
1017	'CDK2'	'Interacting Neighbor'	[5713,6595]
1018	'CDK3'	'Interacting Neighbor'	23327
1019	'CDK4'	'Interacting Neighbor'	10499
1020	'CDK5'	'Interacting Neighbor'	[273;23327]
1024	'CDK8'	'Interacting Neighbor'	6595
1025	'CDK9'	'Interacting Neighbor'	[4300;8178]
1026	'CDKN1A'	'Interacting Neighbor'	[1,4217,56159]
1027	'CDKN1B'	'Interacting Neighbor'	5713
1040	'CDS1'	'Interacting Neighbor'	5337
1045	'CDX2'	'Interacting Neighbor'	6595
1050	'CEBPA'	'Interacting Neighbor'	[1588,6595,6934,10142]
1051	'CEBPB'	'Interacting Neighbor'	[1588,6595]
1052	'CEBPD'	'Interacting Neighbor'	[1588,8841]
1058	'CENPA'	'Interacting Neighbor'	1654
1069	'CETN2'	'Interacting Neighbor'	10142
1080	'CFTR'	'Interacting Neighbor'	115019
1107	'CHD3'	'Interacting Neighbor'	[6595,7105]
1108	'CHD4'	'Interacting Neighbor'	[4300,57459]
1129	'CHRM2'	'Interacting Neighbor'	134
1131	'CHRM3'	'Interacting Neighbor'	[382;5031]
1132	'CHRM4'	'Interacting Neighbor'	134
1139	'CHRNA7'	'Interacting Neighbor'	[134,10846]
1173	'AP2M1'	'Interacting Neighbor'	84466
1179	'CLCA1'	'Interacting Neighbor'	1258
1191	'CLU'	'Interacting Neighbor'	27185
1192	'CLIC1'	'Interacting Neighbor'	10142
1193	'CLIC2'	'Interacting Neighbor'	23327
1201	'CLN3'	'Interacting Neighbor'	1374
1213	'CLTC'	'Interacting Neighbor'	[273,382]
1230	'CCR1'	'Interacting Neighbor'	6367
1232	'CCR3'	'Interacting Neighbor'	6367
1233	'CCR4'	'Interacting Neighbor'	6367
1234	'CCR5'	'Interacting Neighbor'	6367
1235	'CCR6'	'Interacting Neighbor'	[5733;6367]
1236	'CCR7'	'Interacting Neighbor'	[134,5733,6367]
1237	'CCR8'	'Interacting Neighbor'	6367
1241	'LTB4R'	'Interacting Neighbor'	5031
1259	'CNGA1'	'Interacting Neighbor'	1258
1260	'CNGA2'	'Interacting Neighbor'	1258
1268	'CNR1'	'Interacting Neighbor'	5607
1281	'COL3A1'	'Interacting Neighbor'	10631
1282	'COL4A1'	'Interacting Neighbor'	27185
1308	'COL17A1'	'Interacting Neighbor'	[3691;22798]
1316	'KLF6'	'Interacting Neighbor'	8841
1325	'CORT'	'Interacting Neighbor'	4306
1327	'COX4I1'	'Interacting Neighbor'	[1,1345]
1329	'COX5B'	'Interacting Neighbor'	1345
1340	'COX6B1'	'Interacting Neighbor'	1345
1349	'COX7B'	'Interacting Neighbor'	1345
1350	'COX7C'	'Interacting Neighbor'	1345
1351	'COX8A'	'Interacting Neighbor'	1345
1363	'CPE'	'Interacting Neighbor'	382
1375	'CPT1B'	'Interacting Neighbor'	1374
1385	'CREB1'	'Interacting Neighbor'	[1588,200186]
1386	'ATF2'	'Interacting Neighbor'	1588
1387	'CREBBP'	'Interacting Neighbor'	[4217,6595,6934,8841,10499,10579]
1390	'CREM'	'Interacting Neighbor'	148327
1398	'CRK'	'Interacting Neighbor'	[284,1794,9732,9844]
1399	'CRKL'	'Interacting Neighbor'	1794
1432	'MAPK14'	'Interacting Neighbor'	[284,5321,5592,8841]
1435	'CSF1'	'Interacting Neighbor'	1436
1437	'CSF2'	'Interacting Neighbor'	1436
1453	'CSNK1D'	'Interacting Neighbor'	10142
1454	'CSNK1E'	'Interacting Neighbor'	10142
1457	'CSNK2A1'	'Interacting Neighbor'	8841
1460	'CSNK2B'	'Interacting Neighbor'	[5796,7159]
1462	'VCAN'	'Interacting Neighbor'	6934
1475	'CSTA'	'Interacting Neighbor'	1832
1487	'CTBP1'	'Interacting Neighbor'	[6907,6934,8841]
1490	'CTGF'	'Interacting Neighbor'	7049
1495	'CTNNA1'	'Interacting Neighbor'	1002
1499	'CTNNB1'	'Interacting Neighbor'	[1046,5796,5797,6907,6934,10499]
1500	'CTNND1'	'Interacting Neighbor'	[1002,5797]
1524	'CX3CR1'	'Interacting Neighbor'	6367
1540	'CYLD'	'Interacting Neighbor'	[8841;8989]
1548	'CYP2A6'	'Interacting Neighbor'	1806
1573	'CYP2J2'	'Interacting Neighbor'	5321
1577	'CYP3A5'	'Interacting Neighbor'	5321
1579	'CYP4A11'	'Interacting Neighbor'	5321
1584	'CYP11B1'	'Interacting Neighbor'	1588
1586	'CYP17A1'	'Interacting Neighbor'	1588
1602	'DACH1'	'Interacting Neighbor'	8841
1605	'DAG1'	'Interacting Neighbor'	[1756;8291]
1606	'DGKA'	'Interacting Neighbor'	[1716;5337]
1611	'DAP'	'Interacting Neighbor'	1756
1612	'DAPK1'	'Interacting Neighbor'	57491
1613	'DAPK3'	'Interacting Neighbor'	23327
1616	'DAXX'	'Interacting Neighbor'	[4217;8841]
1620	'DBC1'	'Interacting Neighbor'	8841
1630	'DCC'	'Interacting Neighbor'	[4651;8976]
1633	'DCK'	'Interacting Neighbor'	10846
1639	'DCTN1'	'Interacting Neighbor'	27185
1642	'DDB1'	'Interacting Neighbor'	25853
1644	'DDC'	'Interacting Neighbor'	[134,9588]
1649	'DDIT3'	'Interacting Neighbor'	8841
1655	'DDX5'	'Interacting Neighbor'	10499
1674	'DES'	'Interacting Neighbor'	[1756,1832]
1676	'DFFA'	'Interacting Neighbor'	54550
1718	'DHCR24'	'Interacting Neighbor'	1595
1725	'DHPS'	'Interacting Neighbor'	382
1738	'DLD'	'Interacting Neighbor'	3420
1742	'DLG4'	'Interacting Neighbor'	[1741,2897]
1743	'DLST'	'Interacting Neighbor'	3420
1755	'DMBT1'	'Interacting Neighbor'	84612
1759	'DNM1'	'Interacting Neighbor'	273
1762	'DMWD'	'Interacting Neighbor'	5214
1778	'DYNC1H1'	'Interacting Neighbor'	[382,27185]
1781	'DYNC1I2'	'Interacting Neighbor'	10142
1785	'DNM2'	'Interacting Neighbor'	273
1786	'DNMT1'	'Interacting Neighbor'	8841
1793	'DOCK1'	'Interacting Neighbor'	9844
1798	'DPAGT1'	'Interacting Neighbor'	6934
1801	'DPH1'	'Interacting Neighbor'	285381
1803	'DPP4'	'Interacting Neighbor'	6367
1807	'DPYS'	'Interacting Neighbor'	1806
1808	'DPYSL2'	'Interacting Neighbor'	27185
1809	'DPYSL3'	'Interacting Neighbor'	27185
1812	'DRD1'	'Interacting Neighbor'	134
1813	'DRD2'	'Interacting Neighbor'	134
1814	'DRD3'	'Interacting Neighbor'	134
1815	'DRD4'	'Interacting Neighbor'	134
1822	'ATN1'	'Interacting Neighbor'	9863
1823	'DSC1'	'Interacting Neighbor'	1832
1828	'DSG1'	'Interacting Neighbor'	[1832,25818]
1829	'DSG2'	'Interacting Neighbor'	1832
1831	'TSC22D3'	'Interacting Neighbor'	23327
1837	'AC022601.1'	'Interacting Neighbor'	1756
1838	'DTNB'	'Interacting Neighbor'	1756
1848	'DUSP6'	'Interacting Neighbor'	56159
1855	'DVL1'	'Interacting Neighbor'	23002
1856	'DVL2'	'Interacting Neighbor'	23002
1857	'DVL3'	'Interacting Neighbor'	23002
1869	'E2F1'	'Interacting Neighbor'	[4217,7159,8841,26271]
1870	'E2F2'	'Interacting Neighbor'	[4217;8841]
1871	'E2F3'	'Interacting Neighbor'	[4217,8841]
1874	'E2F4'	'Interacting Neighbor'	[4217,6595,8841]
1876	'E2F6'	'Interacting Neighbor'	8841
1889	'ECE1'	'Interacting Neighbor'	1909
1890	'TYMP'	'Interacting Neighbor'	1806
1894	'ECT2'	'Interacting Neighbor'	54509
1906	'EDN1'	'Interacting Neighbor'	[1909,257313]
1907	'EDN2'	'Interacting Neighbor'	1909
1908	'EDN3'	'Interacting Neighbor'	1909
1910	'EDNRB'	'Interacting Neighbor'	1909
1912	'PHC2'	'Interacting Neighbor'	[10389,55885]
1915	'EEF1A1'	'Interacting Neighbor'	[4300,7159]
1938	'EEF2'	'Interacting Neighbor'	[4300,27185]
1947	'EFNB1'	'Interacting Neighbor'	8976
1948	'EFNB2'	'Interacting Neighbor'	8976
1950	'EGF'	'Interacting Neighbor'	[382,1436,1909,3691,5337,8976,22798]
1956	'EGFR'	'Interacting Neighbor'	[273,382,1909,3691,8976]
1962	'EHHADH'	'Interacting Neighbor'	316
1969	'EPHA2'	'Interacting Neighbor'	382
1974	'EIF4A2'	'Interacting Neighbor'	1654
1994	'ELAVL1'	'Interacting Neighbor'	<1x27 double>
1998	'ELF2'	'Interacting Neighbor'	284
1999	'ELF3'	'Interacting Neighbor'	[284,1654]
2006	'ELN'	'Interacting Neighbor'	2201
2010	'EMD'	'Interacting Neighbor'	[6907,8841]
2011	'MARK2'	'Interacting Neighbor'	[6285,23327]
2017	'CTTN'	'Interacting Neighbor'	8976
2023	'ENO1'	'Interacting Neighbor'	5607
2033	'EP300'	'Interacting Neighbor'	[3275,4217,6595,6934,8841,10499,10579,200186]
2035	'EPB41'	'Interacting Neighbor'	26047
2038	'EPB42'	'Interacting Neighbor'	286
2039	'EPB49'	'Interacting Neighbor'	23327
2048	'EPHB2'	'Interacting Neighbor'	8976
2060	'EPS15'	'Interacting Neighbor'	1436
2065	'ERBB3'	'Interacting Neighbor'	3691
2066	'ERBB4'	'Interacting Neighbor'	1741
2078	'ERG'	'Interacting Neighbor'	[1654;5713]
2081	'ERN1'	'Interacting Neighbor'	4217
2099	'ESR1'	'Interacting Neighbor'	[1654,3275,6595,8841,10499,23788,57491,64754]
2100	'ESR2'	'Interacting Neighbor'	10499
2103	'ESRRB'	'Interacting Neighbor'	10499
2107	'ETF1'	'Interacting Neighbor'	8841
2113	'ETS1'	'Interacting Neighbor'	[284,1436]
2114	'ETS2'	'Interacting Neighbor'	1436
2118	'ETV4'	'Interacting Neighbor'	2255
2120	'ETV6'	'Interacting Neighbor'	8841
2122	'MECOM'	'Interacting Neighbor'	8841
2130	'EWSR1'	'Interacting Neighbor'	[3275;8841]
2145	'EZH1'	'Interacting Neighbor'	3720
2146	'EZH2'	'Interacting Neighbor'	[3720,8841,64754]
2147	'F2'	'Interacting Neighbor'	[284;2266]
2149	'F2R'	'Interacting Neighbor'	1909
2150	'F2RL1'	'Interacting Neighbor'	1909
2162	'F13A1'	'Interacting Neighbor'	2266
2165	'F13B'	'Interacting Neighbor'	2266
2175	'FANCA'	'Interacting Neighbor'	[51582,51667]
2176	'FANCC'	'Interacting Neighbor'	51582
2180	'ACSL1'	'Interacting Neighbor'	1374
2185	'PTK2B'	'Interacting Neighbor'	1741
2200	'FBN1'	'Interacting Neighbor'	8076
2203	'FBP1'	'Interacting Neighbor'	[273;5214]
2218	'FKTN'	'Interacting Neighbor'	1756
2222	'FDFT1'	'Interacting Neighbor'	1595
2237	'FEN1'	'Interacting Neighbor'	5810
2239	'GPC4'	'Interacting Neighbor'	80781
2242	'FES'	'Interacting Neighbor'	284
2243	'FGA'	'Interacting Neighbor'	2266
2244	'FGB'	'Interacting Neighbor'	2266
2246	'FGF1'	'Interacting Neighbor'	[1436,2255]
2247	'FGF2'	'Interacting Neighbor'	2734
2248	'FGF3'	'Interacting Neighbor'	2255
2252	'FGF7'	'Interacting Neighbor'	2255
2257	'FGF12'	'Interacting Neighbor'	23327
2260	'FGFR1'	'Interacting Neighbor'	2255
2261	'FGFR3'	'Interacting Neighbor'	2255
2263	'FGFR2'	'Interacting Neighbor'	2255
2264	'FGFR4'	'Interacting Neighbor'	2255
2268	'FGR'	'Interacting Neighbor'	[1794,9844]
2280	'FKBP1A'	'Interacting Neighbor'	6262
2281	'FKBP1B'	'Interacting Neighbor'	6262
2287	'FKBP3'	'Interacting Neighbor'	23327
2308	'FOXO1'	'Interacting Neighbor'	200186
2309	'FOXO3'	'Interacting Neighbor'	10062
2335	'FN1'	'Interacting Neighbor'	[284,6262,10631]
2353	'FOS'	'Interacting Neighbor'	[1436,1588,2897,5607,10499,29940]
2358	'FPR2'	'Interacting Neighbor'	5031
2475	'MTOR'	'Interacting Neighbor'	200186
2488	'FSHB'	'Interacting Neighbor'	1588
2494	'NR5A2'	'Interacting Neighbor'	1588
2516	'NR5A1'	'Interacting Neighbor'	[1588,6934]
2534	'FYN'	'Interacting Neighbor'	[1436,6285,8976]
2547	'XRCC6'	'Interacting Neighbor'	6934
2553	'GABPB1'	'Interacting Neighbor'	[1;55885]
2589	'GALNT1'	'Interacting Neighbor'	56913
2591	'GALNT3'	'Interacting Neighbor'	56913
2597	'GAPDH'	'Interacting Neighbor'	5592
2618	'GART'	'Interacting Neighbor'	382
2623	'GATA1'	'Interacting Neighbor'	8841
2624	'GATA2'	'Interacting Neighbor'	[1588,8841]
2625	'GATA3'	'Interacting Neighbor'	8841
2626	'GATA4'	'Interacting Neighbor'	[1588;3720]
2631	'GBAS'	'Interacting Neighbor'	[5214;23710]
2641	'GCG'	'Interacting Neighbor'	[5031,6934,84109,257313]
2648	'KAT2A'	'Interacting Neighbor'	10579
2651	'GCNT2'	'Interacting Neighbor'	6285
2664	'GDI1'	'Interacting Neighbor'	54509
2668	'GDNF'	'Interacting Neighbor'	55816
2670	'GFAP'	'Interacting Neighbor'	6285
2672	'GFI1'	'Interacting Neighbor'	[2983,11107]
2674	'GFRA1'	'Interacting Neighbor'	55816
2696	'GIPR'	'Interacting Neighbor'	6934
2697	'GJA1'	'Interacting Neighbor'	5592
2710	'GK'	'Interacting Neighbor'	1756
2731	'GLDC'	'Interacting Neighbor'	64902
2745	'GLRX'	'Interacting Neighbor'	4217
2766	'GMPR'	'Interacting Neighbor'	10846
2767	'GNA11'	'Interacting Neighbor'	1909
2768	'GNA12'	'Interacting Neighbor'	[1909,4217]
2769	'GNA15'	'Interacting Neighbor'	1909
2771	'GNAI2'	'Interacting Neighbor'	[134;5733]
2774	'GNAL'	'Interacting Neighbor'	109
2776	'GNAQ'	'Interacting Neighbor'	1909
2778	'GNAS'	'Interacting Neighbor'	109
2779	'GNAT1'	'Interacting Neighbor'	1258
2782	'GNB1'	'Interacting Neighbor'	27185
2796	'GNRH1'	'Interacting Neighbor'	[1909,84109]
2797	'GNRH2'	'Interacting Neighbor'	[1909,84109]
2798	'GNRHR'	'Interacting Neighbor'	84109
2805	'GOT1'	'Interacting Neighbor'	9588
2806	'GOT2'	'Interacting Neighbor'	9588
2810	'SFN'	'Interacting Neighbor'	[8496,23327]
2817	'GPC1'	'Interacting Neighbor'	80781
2821	'GPI'	'Interacting Neighbor'	5214
2826	'CCR10'	'Interacting Neighbor'	6367
2833	'CXCR3'	'Interacting Neighbor'	6367
2837	'UTS2R'	'Interacting Neighbor'	257313
2840	'GPR17'	'Interacting Neighbor'	84109
2846	'LPAR4'	'Interacting Neighbor'	5031
2874	'GPS2'	'Interacting Neighbor'	[6907,8841]
2885	'GRB2'	'Interacting Neighbor'	[284,1436,3691,4916,8976,54900]
2886	'GRB7'	'Interacting Neighbor'	[1;284]
2887	'GRB10'	'Interacting Neighbor'	84466
2888	'GRB14'	'Interacting Neighbor'	284
2890	'GRIA1'	'Interacting Neighbor'	2895
2891	'GRIA2'	'Interacting Neighbor'	2895
2898	'GRIK2'	'Interacting Neighbor'	[1741;2895]
2901	'GRIK5'	'Interacting Neighbor'	[1741,2895]
2903	'GRIN2A'	'Interacting Neighbor'	[1741;10142]
2904	'GRIN2B'	'Interacting Neighbor'	[1741;10142]
2905	'GRIN2C'	'Interacting Neighbor'	1741
2906	'GRIN2D'	'Interacting Neighbor'	10142
2908	'NR3C1'	'Interacting Neighbor'	[4306,5321,5713,6595,10062,10499,23327]
2909	'ARHGAP35'	'Interacting Neighbor'	54509
2911	'GRM1'	'Interacting Neighbor'	134
2913	'GRM3'	'Interacting Neighbor'	2897
2914	'GRM4'	'Interacting Neighbor'	2897
2916	'GRM6'	'Interacting Neighbor'	2897
2917	'GRM7'	'Interacting Neighbor'	2897
2922	'GRP'	'Interacting Neighbor'	1909
2944	'GSTM1'	'Interacting Neighbor'	4217
2969	'GTF2I'	'Interacting Neighbor'	[5592,8841]
2977	'GUCY1A2'	'Interacting Neighbor'	[1741,2983,5592,10846]
2978	'GUCA1A'	'Interacting Neighbor'	1258
2982	'GUCY1A3'	'Interacting Neighbor'	[2983;5136]
2984	'GUCY2C'	'Interacting Neighbor'	5136
2986	'GUCY2F'	'Interacting Neighbor'	5136
2987	'GUK1'	'Interacting Neighbor'	[1716;10846]
2997	'GYS1'	'Interacting Neighbor'	23710
3000	'GUCY2D'	'Interacting Neighbor'	[5136,6285]
3005	'H1F0'	'Interacting Neighbor'	23327
3014	'H2AFX'	'Interacting Neighbor'	[6595,9588]
3030	'HADHA'	'Interacting Neighbor'	23710
3032	'HADHB'	'Interacting Neighbor'	[5592;23710]
3055	'HCK'	'Interacting Neighbor'	[6285;9844]
3060	'HCRT'	'Interacting Neighbor'	84109
3064	'HTT'	'Interacting Neighbor'	5713
3065	'HDAC1'	'Interacting Neighbor'	[4084,5017,5592,6595,6907,6934,8841,11107,57459,64754]
3066	'HDAC2'	'Interacting Neighbor'	[4084,5017,6595,57459]
3091	'HIF1A'	'Interacting Neighbor'	[6595;8841]
3093	'UBE2K'	'Interacting Neighbor'	8841
3099	'HK2'	'Interacting Neighbor'	5214
3105	'HLA-A'	'Interacting Neighbor'	6285
3133	'HLA-E'	'Interacting Neighbor'	3824
3170	'FOXA2'	'Interacting Neighbor'	[1374,8841]
3172	'HNF4A'	'Interacting Neighbor'	[6934,8841,10499]
3174	'HNF4G'	'Interacting Neighbor'	9588
3178	'HNRNPA1'	'Interacting Neighbor'	196528
3183	'HNRNPC'	'Interacting Neighbor'	55885
3191	'HNRNPL'	'Interacting Neighbor'	9732
3211	'HOXB1'	'Interacting Neighbor'	63876
3224	'HOXC8'	'Interacting Neighbor'	9569
3251	'HPRT1'	'Interacting Neighbor'	10846
3265	'HRAS'	'Interacting Neighbor'	[284,3691,9770,10142]
3276	'PRMT1'	'Interacting Neighbor'	10499
3283	'HSD3B1'	'Interacting Neighbor'	1588
3284	'HSD3B2'	'Interacting Neighbor'	1588
3292	'HSD17B1'	'Interacting Neighbor'	1588
3293	'HSD17B3'	'Interacting Neighbor'	1588
3294	'HSD17B2'	'Interacting Neighbor'	1588
3297	'HSF1'	'Interacting Neighbor'	3281
3301	'DNAJA1'	'Interacting Neighbor'	4071
3303	'HSPA1A'	'Interacting Neighbor'	4217
3306	'HSPA2'	'Interacting Neighbor'	10499
3308	'HSPA4'	'Interacting Neighbor'	[3281,4217,8841]
3312	'HSPA8'	'Interacting Neighbor'	[4071;8841]
3316	'HSPB2'	'Interacting Neighbor'	8988
3320	'HSP90AA1'	'Interacting Neighbor'	[2983,8976,64754]
3339	'HSPG2'	'Interacting Neighbor'	8841
3350	'HTR1A'	'Interacting Neighbor'	134
3351	'HTR1B'	'Interacting Neighbor'	[134,5733]
3352	'HTR1D'	'Interacting Neighbor'	[134;5733]
3354	'HTR1E'	'Interacting Neighbor'	134
3355	'HTR1F'	'Interacting Neighbor'	134
3357	'HTR2B'	'Interacting Neighbor'	1909
3358	'HTR2C'	'Interacting Neighbor'	1909
3364	'HUS1'	'Interacting Neighbor'	5810
3396	'ICT1'	'Interacting Neighbor'	7978
3398	'ID2'	'Interacting Neighbor'	[6934,8841]
3417	'IDH1'	'Interacting Neighbor'	3420
3418	'IDH2'	'Interacting Neighbor'	3420
3419	'IDH3A'	'Interacting Neighbor'	3420
3421	'IDH3G'	'Interacting Neighbor'	3420
3458	'IFNG'	'Interacting Neighbor'	6367
3479	'IGF1'	'Interacting Neighbor'	3547
3516	'RBPJ'	'Interacting Neighbor'	286
3551	'IKBKB'	'Interacting Neighbor'	23327
3553	'IL1B'	'Interacting Neighbor'	8808
3557	'IL1RN'	'Interacting Neighbor'	8808
3569	'IL6'	'Interacting Neighbor'	3281
3576	'IL8'	'Interacting Neighbor'	[6367,200186]
3577	'CXCR1'	'Interacting Neighbor'	6367
3579	'CXCR2'	'Interacting Neighbor'	6367
3603	'IL16'	'Interacting Neighbor'	8841
3611	'ILK'	'Interacting Neighbor'	1654
3614	'IMPDH1'	'Interacting Neighbor'	2013
3619	'INCENP'	'Interacting Neighbor'	6934
3621	'ING1'	'Interacting Neighbor'	8841
3623	'INHA'	'Interacting Neighbor'	7049
3624	'INHBA'	'Interacting Neighbor'	3547
3625	'INHBB'	'Interacting Neighbor'	[3547,130399]
3627	'CXCL10'	'Interacting Neighbor'	5733
3642	'INSM1'	'Interacting Neighbor'	8841
3643	'INSR'	'Interacting Neighbor'	55816
3651	'PDX1'	'Interacting Neighbor'	4306
3655	'ITGA6'	'Interacting Neighbor'	[3691,22798]
3661	'IRF3'	'Interacting Neighbor'	8841
3667	'IRS1'	'Interacting Neighbor'	4916
3674	'ITGA2B'	'Interacting Neighbor'	2266
3675	'ITGA3'	'Interacting Neighbor'	3691
3676	'ITGA4'	'Interacting Neighbor'	382
3678	'ITGA5'	'Interacting Neighbor'	284
3679	'ITGA7'	'Interacting Neighbor'	1756
3681	'ITGAD'	'Interacting Neighbor'	2266
3685	'ITGAV'	'Interacting Neighbor'	1436
3688	'ITGB1'	'Interacting Neighbor'	[284,3691,22798]
3690	'ITGB3'	'Interacting Neighbor'	[382,1436,2266]
3692	'EIF6'	'Interacting Neighbor'	[382,3691]
3704	'ITPA'	'Interacting Neighbor'	[1716;10846]
3708	'ITPR1'	'Interacting Neighbor'	5592
3710	'ITPR3'	'Interacting Neighbor'	286
3713	'IVL'	'Interacting Neighbor'	1832
3714	'JAG2'	'Interacting Neighbor'	8076
3725	'JUN'	'Interacting Neighbor'	[273,1588,4217,6934,8841]
3728	'JUP'	'Interacting Neighbor'	[382,1002,1832,5796,6934]
3737	'KCNA2'	'Interacting Neighbor'	26047
3745	'KCNB1'	'Interacting Neighbor'	23327
3753	'KCNE1'	'Interacting Neighbor'	10142
3757	'KCNH2'	'Interacting Neighbor'	26047
3758	'KCNJ1'	'Interacting Neighbor'	57630
3761	'KCNJ4'	'Interacting Neighbor'	1756
3768	'KCNJ12'	'Interacting Neighbor'	[1741,1756]
3778	'KCNMA1'	'Interacting Neighbor'	[5592;27345]
3779	'KCNMB1'	'Interacting Neighbor'	27345
3783	'KCNN4'	'Interacting Neighbor'	27345
3784	'KCNQ1'	'Interacting Neighbor'	[109,10142]
3785	'KCNQ2'	'Interacting Neighbor'	286
3786	'KCNQ3'	'Interacting Neighbor'	286
3791	'KDR'	'Interacting Neighbor'	80781
3797	'KIF3C'	'Interacting Neighbor'	27185
3798	'KIF5A'	'Interacting Neighbor'	7159
3801	'KIFC3'	'Interacting Neighbor'	23327
3804	'KIR2DL3'	'Interacting Neighbor'	5713
3817	'KLK2'	'Interacting Neighbor'	10499
3821	'KLRC1'	'Interacting Neighbor'	3824
3822	'RP11-277P12.6'	'Interacting Neighbor'	3824
3823	'KLRC3'	'Interacting Neighbor'	3824
3827	'KNG1'	'Interacting Neighbor'	[134,1909,5031,5733]
3843	'IPO5'	'Interacting Neighbor'	23710
3845	'KRAS'	'Interacting Neighbor'	[4306,8841,9770]
3848	'KRT1'	'Interacting Neighbor'	1832
3881	'KRT31'	'Interacting Neighbor'	1741
3885	'KRT34'	'Interacting Neighbor'	1741
3886	'KRT35'	'Interacting Neighbor'	1741
3888	'KRT82'	'Interacting Neighbor'	1741
3891	'KRT85'	'Interacting Neighbor'	1741
3895	'KTN1'	'Interacting Neighbor'	5713
3897	'L1CAM'	'Interacting Neighbor'	286
3899	'AFF3'	'Interacting Neighbor'	4300
3908	'LAMA2'	'Interacting Neighbor'	[3691,8291,22798]
3910	'LAMA4'	'Interacting Neighbor'	[3691,8841,22798]
3911	'LAMA5'	'Interacting Neighbor'	[3691,22798]
3912	'LAMB1'	'Interacting Neighbor'	[3691,22798]
3914	'LAMB3'	'Interacting Neighbor'	[3691,22798]
3918	'LAMC2'	'Interacting Neighbor'	[3691,22798]
3930	'LBR'	'Interacting Neighbor'	1595
3931	'LCAT'	'Interacting Neighbor'	5337
3952	'LEP'	'Interacting Neighbor'	1374
3973	'LHCGR'	'Interacting Neighbor'	382
3993	'LLGL2'	'Interacting Neighbor'	84612
3996	'LLGL1'	'Interacting Neighbor'	[23710,84612]
4000	'LMNA'	'Interacting Neighbor'	6262
4036	'LRP2'	'Interacting Neighbor'	1741
4047	'LSS'	'Interacting Neighbor'	1595
4067	'LYN'	'Interacting Neighbor'	1436
4087	'SMAD2'	'Interacting Neighbor'	[9569,23327,130399]
4088	'SMAD3'	'Interacting Neighbor'	[23327,130399]
4091	'SMAD6'	'Interacting Neighbor'	5613
4092	'SMAD7'	'Interacting Neighbor'	[8841;23327]
4101	'MAGEA2B'	'Interacting Neighbor'	8841
4110	'MAGEA11'	'Interacting Neighbor'	10499
4112	'MAGEB1'	'Interacting Neighbor'	23327
4128	'MAOA'	'Interacting Neighbor'	316
4129	'MAOB'	'Interacting Neighbor'	316
4130	'MAP1A'	'Interacting Neighbor'	27185
4133	'MAP2'	'Interacting Neighbor'	[2897;23327]
4137	'AC217779.2'	'Interacting Neighbor'	6285
4145	'MATK'	'Interacting Neighbor'	4916
4147	'MATN2'	'Interacting Neighbor'	2201
4149	'MAX'	'Interacting Neighbor'	4084
4150	'MAZ'	'Interacting Neighbor'	2266
4152	'MBD1'	'Interacting Neighbor'	[8841;10178]
4163	'MCC'	'Interacting Neighbor'	5214
4175	'MCM6'	'Interacting Neighbor'	4300
4188	'MDFI'	'Interacting Neighbor'	[55885,79870]
4193	'MDM2'	'Interacting Neighbor'	[6285,8841,143471]
4204	'MECP2'	'Interacting Neighbor'	6595
4207	'MEF2B'	'Interacting Neighbor'	56159
4208	'MEF2C'	'Interacting Neighbor'	[8841,10499]
4209	'MEF2D'	'Interacting Neighbor'	8841
4215	'MAP3K3'	'Interacting Neighbor'	[5607;23327]
4218	'RAB8A'	'Interacting Neighbor'	583
4232	'MEST'	'Interacting Neighbor'	64754
4233	'MET'	'Interacting Neighbor'	[382,3691,8841,8976]
4237	'MFAP2'	'Interacting Neighbor'	[2201,8076]
4245	'MGAT1'	'Interacting Neighbor'	10905
4287	'RP11-529H20.5'	'Interacting Neighbor'	[5521;8841]
4292	'MLH1'	'Interacting Neighbor'	[5521,9877]
4296	'MAP3K11'	'Interacting Neighbor'	57630
4297	'MLL'	'Interacting Neighbor'	[4217,4300,8178]
4298	'MLLT1'	'Interacting Neighbor'	[4300,8178]
4299	'AFF1'	'Interacting Neighbor'	4300
4302	'MLLT6'	'Interacting Neighbor'	4300
4312	'MMP1'	'Interacting Neighbor'	1909
4313	'MMP2'	'Interacting Neighbor'	[284,80781]
4316	'MMP7'	'Interacting Neighbor'	6934
4329	'ALDH6A1'	'Interacting Neighbor'	316
4337	'MOCS1'	'Interacting Neighbor'	316
4351	'MPI'	'Interacting Neighbor'	5214
4477	'MSMB'	'Interacting Neighbor'	3003
4512	'MT-CO1'	'Interacting Neighbor'	1345
4513	'MT-CO2'	'Interacting Neighbor'	1345
4514	'MT-CO3'	'Interacting Neighbor'	1345
4544	'MTNR1B'	'Interacting Neighbor'	5733
4599	'MX1'	'Interacting Neighbor'	4600
4602	'MYB'	'Interacting Neighbor'	[463,1436,6595]
4604	'MYBPC1'	'Interacting Neighbor'	1756
4607	'MYBPC3'	'Interacting Neighbor'	[1756,8736]
4609	'MYC'	'Interacting Neighbor'	[3420,6595,6934,8841,10062,26271,140469]
4615	'MYD88'	'Interacting Neighbor'	5592
4616	'GADD45B'	'Interacting Neighbor'	[134,4217]
4621	'MYH3'	'Interacting Neighbor'	1756
4633	'MYL2'	'Interacting Neighbor'	1756
4640	'MYO1A'	'Interacting Neighbor'	27185
4649	'MYO9A'	'Interacting Neighbor'	5521
4659	'PPP1R12A'	'Interacting Neighbor'	5592
4660	'PPP1R12B'	'Interacting Neighbor'	5592
4670	'HNRNPM'	'Interacting Neighbor'	55885
4686	'NCBP1'	'Interacting Neighbor'	9811
4688	'NCF2'	'Interacting Neighbor'	9588
4690	'NCK1'	'Interacting Neighbor'	[284,382,8976]
4703	'NEB'	'Interacting Neighbor'	1756
4734	'NEDD4'	'Interacting Neighbor'	[1654,1729,4217,5613,23710]
4738	'NEDD8'	'Interacting Neighbor'	51667
4741	'NEFM'	'Interacting Neighbor'	27185
4756	'NEO1'	'Interacting Neighbor'	4651
4763	'NF1'	'Interacting Neighbor'	2983
4772	'NFATC1'	'Interacting Neighbor'	8841
4778	'NFE2'	'Interacting Neighbor'	6916
4790	'NFKB1'	'Interacting Neighbor'	[284,8841]
4791	'NFKB2'	'Interacting Neighbor'	[1654,2734]
4792	'NFKBIA'	'Interacting Neighbor'	8841
4802	'NFYC'	'Interacting Neighbor'	196528
4803	'NGF'	'Interacting Neighbor'	[2897,4916,6014,22986]
4804	'NGFR'	'Interacting Neighbor'	[4916,22986]
4808	'NHLH2'	'Interacting Neighbor'	55885
4837	'NNMT'	'Interacting Neighbor'	316
4841	'NONO'	'Interacting Neighbor'	[6595,8841,200186]
4842	'NOS1'	'Interacting Neighbor'	[1756;2983]
4843	'NOS2'	'Interacting Neighbor'	6934
4846	'NOS3'	'Interacting Neighbor'	[2983,5592,8841]
4848	'CNOT2'	'Interacting Neighbor'	8841
4851	'NOTCH1'	'Interacting Neighbor'	8076
4860	'PNP'	'Interacting Neighbor'	[1716,1806]
4868	'NPHS1'	'Interacting Neighbor'	8976
4881	'NPR1'	'Interacting Neighbor'	[5136,5592]
4887	'NPY2R'	'Interacting Neighbor'	134
4897	'NRCAM'	'Interacting Neighbor'	286
4898	'NRD1'	'Interacting Neighbor'	[6907,8841]
4904	'YBX1'	'Interacting Neighbor'	2983
4907	'NT5E'	'Interacting Neighbor'	8622
4908	'NTF3'	'Interacting Neighbor'	[2897;4916]
4909	'NTF4'	'Interacting Neighbor'	4916
4914	'NTRK1'	'Interacting Neighbor'	23327
4923	'NTSR1'	'Interacting Neighbor'	1909
4929	'NR4A2'	'Interacting Neighbor'	6595
4935	'GPR143'	'Interacting Neighbor'	357
4939	'OAS2'	'Interacting Neighbor'	4600
4943	'TBC1D25'	'Interacting Neighbor'	23710
4946	'OAZ1'	'Interacting Neighbor'	51582
4947	'OAZ2'	'Interacting Neighbor'	51582
4983	'OPHN1'	'Interacting Neighbor'	54509
4985	'OPRD1'	'Interacting Neighbor'	134
4986	'OPRK1'	'Interacting Neighbor'	[134,23710]
4987	'OPRL1'	'Interacting Neighbor'	[134;5733]
4988	'OPRM1'	'Interacting Neighbor'	[134,5733]
4991	'OR1D2'	'Interacting Neighbor'	81285
5020	'OXT'	'Interacting Neighbor'	1909
5028	'P2RY1'	'Interacting Neighbor'	[134,5031]
5029	'P2RY2'	'Interacting Neighbor'	[1909;5031]
5030	'P2RY4'	'Interacting Neighbor'	134
5034	'P4HB'	'Interacting Neighbor'	56605
5048	'PAFAH1B1'	'Interacting Neighbor'	27185
5050	'PAFAH1B3'	'Interacting Neighbor'	5321
5051	'PAFAH2'	'Interacting Neighbor'	5321
5053	'PAH'	'Interacting Neighbor'	9588
5062	'PAK2'	'Interacting Neighbor'	1794
5071	'PARK2'	'Interacting Neighbor'	5810
5087	'PBX1'	'Interacting Neighbor'	8841
5105	'PCK1'	'Interacting Neighbor'	[1374,1654,79888]
5111	'PCNA'	'Interacting Neighbor'	[9588;26271]
5116	'PCNT'	'Interacting Neighbor'	[10142;27185]
5119	'CHMP1A'	'Interacting Neighbor'	1121
5137	'PDE1C'	'Interacting Neighbor'	2983
5138	'PDE2A'	'Interacting Neighbor'	[109,2983]
5139	'PDE3A'	'Interacting Neighbor'	109
5141	'PDE4A'	'Interacting Neighbor'	[109,2983]
5142	'PDE4B'	'Interacting Neighbor'	[109,27185]
5144	'PDE4D'	'Interacting Neighbor'	109
5145	'PDE6A'	'Interacting Neighbor'	1258
5146	'PDE6C'	'Interacting Neighbor'	2983
5147	'PDE6D'	'Interacting Neighbor'	6103
5152	'PDE9A'	'Interacting Neighbor'	2983
5153	'PDE1B'	'Interacting Neighbor'	2983
5155	'PDGFB'	'Interacting Neighbor'	1436
5158	'PDE6B'	'Interacting Neighbor'	1258
5168	'ENPP2'	'Interacting Neighbor'	5321
5173	'PDYN'	'Interacting Neighbor'	[134,5733]
5175	'PECAM1'	'Interacting Neighbor'	1832
5176	'SERPINF1'	'Interacting Neighbor'	23327
5179	'PENK'	'Interacting Neighbor'	[134;5733]
5207	'PFKFB1'	'Interacting Neighbor'	5214
5208	'PFKFB2'	'Interacting Neighbor'	5214
5209	'PFKFB3'	'Interacting Neighbor'	5214
5210	'PFKFB4'	'Interacting Neighbor'	5214
5211	'PFKL'	'Interacting Neighbor'	5214
5213	'PFKM'	'Interacting Neighbor'	5214
5216	'PFN1'	'Interacting Neighbor'	8976
5225	'PGC'	'Interacting Neighbor'	5651
5226	'PGD'	'Interacting Neighbor'	414328
5230	'PGK1'	'Interacting Neighbor'	[5592;27185]
5232	'PGK2'	'Interacting Neighbor'	5592
5236	'PGM1'	'Interacting Neighbor'	6285
5239	'PGM5'	'Interacting Neighbor'	1756
5241	'PGR'	'Interacting Neighbor'	10499
5243	'ABCB1'	'Interacting Neighbor'	[6595,6934]
5245	'PHB'	'Interacting Neighbor'	6595
5290	'PIK3CA'	'Interacting Neighbor'	[284,382]
5291	'PIK3CB'	'Interacting Neighbor'	284
5294	'PIK3CG'	'Interacting Neighbor'	23710
5295	'PIK3R1'	'Interacting Neighbor'	[1436,8841]
5300	'PIN1'	'Interacting Neighbor'	[1654;8841]
5307	'PITX1'	'Interacting Neighbor'	6595
5313	'PKLR'	'Interacting Neighbor'	109
5315	'PKM'	'Interacting Neighbor'	109
5317	'PKP1'	'Interacting Neighbor'	1832
5318	'PKP2'	'Interacting Neighbor'	1832
5319	'PLA2G1B'	'Interacting Neighbor'	[5321,5337,10400,79888]
5320	'PLA2G2A'	'Interacting Neighbor'	5337
5335	'PLCG1'	'Interacting Neighbor'	4916
5336	'PLCG2'	'Interacting Neighbor'	5321
5338	'PLD2'	'Interacting Neighbor'	[273,382,5321,10400]
5339	'PLEC'	'Interacting Neighbor'	3691
5341	'PLEK'	'Interacting Neighbor'	382
5347	'PLK1'	'Interacting Neighbor'	[7159,8406,8841,10142,26271,51806]
5356	'PLRG1'	'Interacting Neighbor'	54504
5359	'PLSCR1'	'Interacting Neighbor'	10539
5365	'PLXNB3'	'Interacting Neighbor'	9863
5368	'PNOC'	'Interacting Neighbor'	[134,5733]
5371	'PML'	'Interacting Neighbor'	8841
5378	'PMS1'	'Interacting Neighbor'	10142
5430	'POLR2A'	'Interacting Neighbor'	[6595,8178,64754]
5431	'POLR2B'	'Interacting Neighbor'	8178
5432	'POLR2C'	'Interacting Neighbor'	8178
5435	'POLR2F'	'Interacting Neighbor'	8178
5436	'POLR2G'	'Interacting Neighbor'	[8178,8841]
5443	'POMC'	'Interacting Neighbor'	5733
5456	'POU3F4'	'Interacting Neighbor'	[1121,5455]
5457	'POU4F1'	'Interacting Neighbor'	6014
5464	'PPA1'	'Interacting Neighbor'	8841
5465	'PPARA'	'Interacting Neighbor'	[1374,10062,10499]
5467	'PPARD'	'Interacting Neighbor'	[8841,9588,10499]
5468	'PPARG'	'Interacting Neighbor'	[8841,10062,10499]
5470	'PPEF2'	'Interacting Neighbor'	4217
5499	'PPP1CA'	'Interacting Neighbor'	[6262,7159,9758]
5500	'PPP1CB'	'Interacting Neighbor'	6262
5501	'PPP1CC'	'Interacting Neighbor'	6262
5515	'PPP2CA'	'Interacting Neighbor'	5521
5516	'PPP2CB'	'Interacting Neighbor'	5521
5518	'PPP2R1A'	'Interacting Neighbor'	5521
5519	'PPP2R1B'	'Interacting Neighbor'	5521
5520	'PPP2R2A'	'Interacting Neighbor'	1832
5522	'PPP2R2C'	'Interacting Neighbor'	5521
5524	'PPP2R4'	'Interacting Neighbor'	[5521;6262]
5531	'PPP4C'	'Interacting Neighbor'	[5521,8841]
5536	'PPP5C'	'Interacting Neighbor'	[4217,27185]
5563	'PRKAA2'	'Interacting Neighbor'	4217
5565	'PRKAB2'	'Interacting Neighbor'	4217
5566	'PRKACA'	'Interacting Neighbor'	[109;6262]
5567	'PRKACB'	'Interacting Neighbor'	[6262;8841]
5568	'PRKACG'	'Interacting Neighbor'	[109;6262]
5573	'PRKAR1A'	'Interacting Neighbor'	[5613,8622,23710]
5576	'PRKAR2A'	'Interacting Neighbor'	[5613,6262,10142]
5577	'PRKAR2B'	'Interacting Neighbor'	[6262;10142]
5578	'PRKCA'	'Interacting Neighbor'	[3691;5337]
5580	'PRKCD'	'Interacting Neighbor'	5337
5581	'PRKCE'	'Interacting Neighbor'	1832
5584	'PRKCI'	'Interacting Neighbor'	[4651,23710,84612]
5585	'PKN1'	'Interacting Neighbor'	[5337,10142,10499]
5588	'PRKCQ'	'Interacting Neighbor'	10539
5590	'PRKCZ'	'Interacting Neighbor'	[5607,84612]
5591	'PRKDC'	'Interacting Neighbor'	8841
5594	'MAPK1'	'Interacting Neighbor'	[382,5321]
5595	'MAPK3'	'Interacting Neighbor'	[382,5321]
5597	'MAPK6'	'Interacting Neighbor'	[273,3420,10539]
5598	'MAPK7'	'Interacting Neighbor'	5607
5599	'MAPK8'	'Interacting Neighbor'	57630
5600	'MAPK11'	'Interacting Neighbor'	[5321,8841]
5601	'MAPK9'	'Interacting Neighbor'	8841
5604	'MAP2K1'	'Interacting Neighbor'	5321
5606	'MAP2K3'	'Interacting Neighbor'	4217
5608	'MAP2K6'	'Interacting Neighbor'	4217
5609	'MAP2K7'	'Interacting Neighbor'	4217
5610	'EIF2AK2'	'Interacting Neighbor'	4217
5629	'PROX1'	'Interacting Neighbor'	[4306;8841]
5630	'PRPH'	'Interacting Neighbor'	5521
5638	'PRRG1'	'Interacting Neighbor'	23327
5663	'PSEN1'	'Interacting Neighbor'	[5337;6934]
5682	'PSMA1'	'Interacting Neighbor'	[5713,54550,79096]
5683	'RP11-111K18.1'	'Interacting Neighbor'	5713
5684	'PSMA3'	'Interacting Neighbor'	5713
5685	'PSMA4'	'Interacting Neighbor'	5713
5686	'PSMA5'	'Interacting Neighbor'	5713
5687	'PSMA6'	'Interacting Neighbor'	5713
5688	'PSMA7'	'Interacting Neighbor'	5713
5689	'PSMB1'	'Interacting Neighbor'	5713
5690	'PSMB2'	'Interacting Neighbor'	5713
5691	'PSMB3'	'Interacting Neighbor'	5713
5692	'PSMB4'	'Interacting Neighbor'	[5713;51667]
5693	'PSMB5'	'Interacting Neighbor'	5713
5694	'PSMB6'	'Interacting Neighbor'	5713
5695	'PSMB7'	'Interacting Neighbor'	5713
5696	'PSMB8'	'Interacting Neighbor'	5713
5698	'PSMB9'	'Interacting Neighbor'	5713
5699	'PSMB10'	'Interacting Neighbor'	5713
5700	'PSMC1'	'Interacting Neighbor'	[4217,5713]
5701	'PSMC2'	'Interacting Neighbor'	[4217,5713]
5702	'PSMC3'	'Interacting Neighbor'	[4217,5713]
5704	'PSMC4'	'Interacting Neighbor'	[4217;5713]
5705	'PSMC5'	'Interacting Neighbor'	[4217,5713]
5706	'PSMC6'	'Interacting Neighbor'	5713
5707	'PSMD1'	'Interacting Neighbor'	5713
5708	'PSMD2'	'Interacting Neighbor'	[5713,51667]
5709	'PSMD3'	'Interacting Neighbor'	5713
5710	'PSMD4'	'Interacting Neighbor'	[5713,23327,51667]
5711	'PSMD5'	'Interacting Neighbor'	5713
5714	'PSMD8'	'Interacting Neighbor'	5713
5716	'PSMD10'	'Interacting Neighbor'	5713
5717	'PSMD11'	'Interacting Neighbor'	[5713;5796]
5718	'PSMD12'	'Interacting Neighbor'	5713
5719	'PSMD13'	'Interacting Neighbor'	5713
5720	'PSME1'	'Interacting Neighbor'	5713
5724	'PTAFR'	'Interacting Neighbor'	1909
5728	'PTEN'	'Interacting Neighbor'	[2201,9863,84109]
5729	'PTGDR'	'Interacting Neighbor'	1436
5730	'PTGDS'	'Interacting Neighbor'	6916
5731	'PTGER1'	'Interacting Neighbor'	5031
5737	'PTGFR'	'Interacting Neighbor'	1909
5740	'PTGIS'	'Interacting Neighbor'	6916
5742	'PTGS1'	'Interacting Neighbor'	[5321,6916]
5743	'PTGS2'	'Interacting Neighbor'	[5321,6916]
5747	'PTK2'	'Interacting Neighbor'	[273,3691,8976]
5764	'PTN'	'Interacting Neighbor'	[1345,4300,7159,10406]
5770	'PTPN1'	'Interacting Neighbor'	[1436;4916]
5775	'PTPN4'	'Interacting Neighbor'	[2895;2897]
5777	'PTPN6'	'Interacting Neighbor'	3824
5781	'PTPN11'	'Interacting Neighbor'	[284,3824]
5859	'QARS'	'Interacting Neighbor'	4217
5861	'RAB1A'	'Interacting Neighbor'	1121
5864	'RAB3A'	'Interacting Neighbor'	[1121,94122]
5868	'RAB5A'	'Interacting Neighbor'	[1121,6014]
5870	'RAB6A'	'Interacting Neighbor'	[1121,94122]
5873	'RAB27A'	'Interacting Neighbor'	94122
5879	'RAC1'	'Interacting Neighbor'	[382,1794,1909,4217,5337,9844,55843,57514,57630,84612]
5880	'RAC2'	'Interacting Neighbor'	[382,1794,54509,57514]
5883	'RAD9A'	'Interacting Neighbor'	5810
5884	'RAD17'	'Interacting Neighbor'	5810
5885	'RAD21'	'Interacting Neighbor'	[1654,27185,51806]
5886	'RAD23A'	'Interacting Neighbor'	5713
5888	'RAD51'	'Interacting Neighbor'	5890
5889	'RAD51C'	'Interacting Neighbor'	5890
5891	'MOK'	'Interacting Neighbor'	6285
5892	'RAD51D'	'Interacting Neighbor'	5890
5894	'RAF1'	'Interacting Neighbor'	[4217,5592,23327]
5898	'RALA'	'Interacting Neighbor'	[382,5337,55770]
5899	'RALB'	'Interacting Neighbor'	[5337;55770]
5901	'RAN'	'Interacting Neighbor'	6595
5914	'RARA'	'Interacting Neighbor'	[8841,9588,10499]
5921	'RASA1'	'Interacting Neighbor'	284
5925	'RB1'	'Interacting Neighbor'	[6595;8841]
5926	'ARID4A'	'Interacting Neighbor'	8841
5927	'KDM5A'	'Interacting Neighbor'	4084
5928	'RBBP4'	'Interacting Neighbor'	[3720,6595,8841,57459]
5931	'RBBP7'	'Interacting Neighbor'	[3720,6595,57459]
5933	'RBL1'	'Interacting Neighbor'	8841
5966	'REL'	'Interacting Neighbor'	286
5970	'RELA'	'Interacting Neighbor'	[286,6595,7159,8841]
5972	'REN'	'Interacting Neighbor'	[4306;10062]
5977	'DPF2'	'Interacting Neighbor'	6595
5978	'REST'	'Interacting Neighbor'	4916
5979	'RET'	'Interacting Neighbor'	55816
5997	'RGS2'	'Interacting Neighbor'	5592
5999	'RGS4'	'Interacting Neighbor'	27185
6005	'RHAG'	'Interacting Neighbor'	286
6009	'RHEB'	'Interacting Neighbor'	5337
6016	'RIT1'	'Interacting Neighbor'	6014
6018	'RLF'	'Interacting Neighbor'	6014
6045	'RNF2'	'Interacting Neighbor'	[4300;10389]
6095	'RORA'	'Interacting Neighbor'	1588
6102	'RP2'	'Interacting Neighbor'	6103
6117	'RPA1'	'Interacting Neighbor'	5810
6118	'RPA2'	'Interacting Neighbor'	5810
6132	'RPL8'	'Interacting Neighbor'	79096
6156	'RPL30'	'Interacting Neighbor'	23327
6189	'RPS3A'	'Interacting Neighbor'	79096
6195	'RPS6KA1'	'Interacting Neighbor'	4084
6198	'RPS6KB1'	'Interacting Neighbor'	4084
6199	'RPS6KB2'	'Interacting Neighbor'	23327
6236	'RRAD'	'Interacting Neighbor'	5810
6241	'RRM2'	'Interacting Neighbor'	26271
6256	'RXRA'	'Interacting Neighbor'	[8841,10062,10499]
6257	'RXRB'	'Interacting Neighbor'	10062
6258	'RXRG'	'Interacting Neighbor'	[8841,10062]
6261	'RYR1'	'Interacting Neighbor'	6262
6263	'RYR3'	'Interacting Neighbor'	6262
6271	'S100A1'	'Interacting Neighbor'	[6262,6285]
6272	'SORT1'	'Interacting Neighbor'	[2897,4916]
6274	'S100A3'	'Interacting Neighbor'	1741
6275	'S100A4'	'Interacting Neighbor'	8496
6277	'S100A6'	'Interacting Neighbor'	6285
6280	'S100A9'	'Interacting Neighbor'	5521
6282	'S100A11'	'Interacting Neighbor'	6285
6294	'SAFB'	'Interacting Neighbor'	8841
6307	'MSMO1'	'Interacting Neighbor'	1595
6311	'ATXN2'	'Interacting Neighbor'	5521
6314	'ATXN7'	'Interacting Neighbor'	[1954,5521,5713]
6319	'SCD'	'Interacting Neighbor'	23327
6337	'SCNN1A'	'Interacting Neighbor'	[109,4306,23327]
6338	'SCNN1B'	'Interacting Neighbor'	[4306;23327]
6340	'SCNN1G'	'Interacting Neighbor'	[4306;23327]
6347	'CCL2'	'Interacting Neighbor'	6367
6352	'CCL5'	'Interacting Neighbor'	[5733;6367]
6354	'CCL7'	'Interacting Neighbor'	6367
6356	'CCL11'	'Interacting Neighbor'	6367
6361	'CCL17'	'Interacting Neighbor'	6367
6363	'CCL19'	'Interacting Neighbor'	[134;5733]
6364	'CCL20'	'Interacting Neighbor'	5733
6366	'CCL21'	'Interacting Neighbor'	[134,5733]
6370	'CCL25'	'Interacting Neighbor'	134
6376	'CX3CL1'	'Interacting Neighbor'	6367
6382	'SDC1'	'Interacting Neighbor'	382
6383	'SDC2'	'Interacting Neighbor'	[2255,7049]
6386	'SDCBP'	'Interacting Neighbor'	2897
6401	'SELE'	'Interacting Neighbor'	2734
6421	'SFPQ'	'Interacting Neighbor'	6595
6426	'SRSF1'	'Interacting Neighbor'	5713
6442	'SGCA'	'Interacting Neighbor'	[1756,8291]
6443	'SGCB'	'Interacting Neighbor'	[1756,5592,8291]
6444	'SGCD'	'Interacting Neighbor'	[1756,8291]
6445	'SGCG'	'Interacting Neighbor'	[1756,8291]
6446	'SGK1'	'Interacting Neighbor'	[4300,4306,23327]
6447	'SCG5'	'Interacting Neighbor'	5126
6453	'ITSN1'	'Interacting Neighbor'	[273,382,8976,27185,57514]
6456	'SH3GL2'	'Interacting Neighbor'	273
6464	'SHC1'	'Interacting Neighbor'	[284,1436,3691,4916]
6469	'SHH'	'Interacting Neighbor'	2255
6470	'SHMT1'	'Interacting Neighbor'	64902
6477	'SIAH1'	'Interacting Neighbor'	[6907,57630]
6478	'SIAH2'	'Interacting Neighbor'	8841
6483	'ST3GAL2'	'Interacting Neighbor'	56913
6497	'SKI'	'Interacting Neighbor'	8841
6500	'SKP1'	'Interacting Neighbor'	[5713,6907,26271,93611]
6517	'SLC2A4'	'Interacting Neighbor'	[382,5713,51340]
6521	'SLC4A1'	'Interacting Neighbor'	286
6558	'SLC12A2'	'Interacting Neighbor'	109
6597	'SMARCA4'	'Interacting Neighbor'	[6595,8841,196528]
6598	'SMARCB1'	'Interacting Neighbor'	[4300,6595,10579,196528]
6599	'SMARCC1'	'Interacting Neighbor'	[6595,196528]
6601	'SMARCC2'	'Interacting Neighbor'	[6595,196528]
6602	'SMARCD1'	'Interacting Neighbor'	[6595,196528]
6603	'SMARCD2'	'Interacting Neighbor'	6595
6604	'SMARCD3'	'Interacting Neighbor'	6595
6605	'SMARCE1'	'Interacting Neighbor'	[6595,27185,196528]
6606	'SMN2'	'Interacting Neighbor'	[1;4217]
6607	'SMN2'	'Interacting Neighbor'	3508
6612	'SUMO3'	'Interacting Neighbor'	7159
6613	'SUMO2'	'Interacting Neighbor'	<1x15 double>
6615	'SNAI1'	'Interacting Neighbor'	8841
6622	'SNCA'	'Interacting Neighbor'	[1,5337,10602,23710,55843]
6640	'SNTA1'	'Interacting Neighbor'	1756
6641	'SNTB1'	'Interacting Neighbor'	1756
6645	'SNTB2'	'Interacting Neighbor'	1756
6654	'SOS1'	'Interacting Neighbor'	[1436;6014]
6657	'SOX2'	'Interacting Neighbor'	[8841,57459]
6662	'SOX9'	'Interacting Neighbor'	148327
6667	'SP1'	'Interacting Neighbor'	[1436,1595,8841]
6670	'SP3'	'Interacting Neighbor'	1595
6688	'SPI1'	'Interacting Neighbor'	[1436;8841]
6690	'SPINK1'	'Interacting Neighbor'	5651
6696	'SPP1'	'Interacting Neighbor'	10400
6708	'SPTA1'	'Interacting Neighbor'	286
6709	'SPTAN1'	'Interacting Neighbor'	[286,9863,27185]
6710	'SPTB'	'Interacting Neighbor'	286
6711	'SPTBN1'	'Interacting Neighbor'	[286,9863,27185]
6712	'SPTBN2'	'Interacting Neighbor'	286
6713	'SQLE'	'Interacting Neighbor'	1595
6714	'SRC'	'Interacting Neighbor'	[382,1436,4306,5337,6285,8841,9844,10062]
6715	'SRD5A1'	'Interacting Neighbor'	1588
6717	'SRI'	'Interacting Neighbor'	6262
6718	'AKR1D1'	'Interacting Neighbor'	1588
6720	'SREBF1'	'Interacting Neighbor'	1595
6721	'SREBF2'	'Interacting Neighbor'	[3691,8841]
6722	'SRF'	'Interacting Neighbor'	[1756,8841]
6725	'SRMS'	'Interacting Neighbor'	23327
6736	'SRY'	'Interacting Neighbor'	8841
6752	'SSTR2'	'Interacting Neighbor'	5733
6753	'SSTR3'	'Interacting Neighbor'	134
6757	'SSX2'	'Interacting Neighbor'	6595
6760	'SS18'	'Interacting Neighbor'	6595
6769	'STAC'	'Interacting Neighbor'	23327
6772	'STAT1'	'Interacting Neighbor'	6595
6774	'STAT3'	'Interacting Neighbor'	[1588,2266,8841]
6778	'STAT6'	'Interacting Neighbor'	[8841;10499]
6782	'HSPA13'	'Interacting Neighbor'	8841
6783	'SULT1E1'	'Interacting Neighbor'	1588
6788	'STK3'	'Interacting Neighbor'	[9770,158326]
6789	'STK4'	'Interacting Neighbor'	9770
6790	'AURKA'	'Interacting Neighbor'	[6907,8841]
6795	'AURKC'	'Interacting Neighbor'	23327
6821	'SUOX'	'Interacting Neighbor'	316
6839	'SUV39H1'	'Interacting Neighbor'	8841
6850	'SYK'	'Interacting Neighbor'	[382,5321,5337,8841]
6853	'SYN1'	'Interacting Neighbor'	273
6857	'SYT1'	'Interacting Neighbor'	9899
6863	'TAC1'	'Interacting Neighbor'	[1909,5031]
6865	'TACR2'	'Interacting Neighbor'	1909
6869	'TACR1'	'Interacting Neighbor'	1909
6870	'TACR3'	'Interacting Neighbor'	1909
6871	'TADA2A'	'Interacting Neighbor'	1654
6872	'TAF1'	'Interacting Neighbor'	6595
6878	'TAF6'	'Interacting Neighbor'	6595
6880	'TAF9'	'Interacting Neighbor'	6595
6885	'MAP3K7'	'Interacting Neighbor'	[4217;23002]
6886	'TAL1'	'Interacting Neighbor'	8841
6888	'TALDO1'	'Interacting Neighbor'	5214
6895	'TARBP2'	'Interacting Neighbor'	23327
6898	'TAT'	'Interacting Neighbor'	[6595,9588,10499]
6900	'CNTN2'	'Interacting Neighbor'	[8841,26047,64754]
6901	'TAZ'	'Interacting Neighbor'	[7159,25937]
6908	'TBP'	'Interacting Neighbor'	6595
6910	'TBX5'	'Interacting Neighbor'	2255
6915	'TBXA2R'	'Interacting Neighbor'	[1909,6916]
6923	'TCEB2'	'Interacting Neighbor'	8178
6925	'TCF4'	'Interacting Neighbor'	6934
6926	'TBX3'	'Interacting Neighbor'	8841
6927	'HNF1A'	'Interacting Neighbor'	4306
6929	'TCF3'	'Interacting Neighbor'	[463,1588]
6932	'TCF7'	'Interacting Neighbor'	6934
6945	'MLX'	'Interacting Neighbor'	4084
6950	'TCP1'	'Interacting Neighbor'	[5521,8841]
6997	'TDGF1'	'Interacting Neighbor'	130399
7004	'TEAD4'	'Interacting Neighbor'	25937
7005	'TEAD3'	'Interacting Neighbor'	25937
7010	'TEK'	'Interacting Neighbor'	284
7013	'TERF1'	'Interacting Neighbor'	[273,286,1756,1794,5214,6262,6907,9588]
7014	'TERF2'	'Interacting Neighbor'	[1654,1756,4651,6262]
7015	'TERT'	'Interacting Neighbor'	4084
7025	'NR2F1'	'Interacting Neighbor'	1588
7027	'TFDP1'	'Interacting Neighbor'	8841
7040	'TGFB1'	'Interacting Neighbor'	7049
7041	'TGFB1I1'	'Interacting Neighbor'	23327
7042	'TGFB2'	'Interacting Neighbor'	7049
7043	'TGFB3'	'Interacting Neighbor'	1832
7046	'TGFBR1'	'Interacting Neighbor'	[2201,7049,23327]
7048	'TGFBR2'	'Interacting Neighbor'	7049
7053	'TGM3'	'Interacting Neighbor'	51806
7067	'THRA'	'Interacting Neighbor'	[6907,8841,10499]
7068	'THRB'	'Interacting Neighbor'	[6907,8841,10499]
7074	'TIAM1'	'Interacting Neighbor'	[286,54509]
7075	'TIE1'	'Interacting Neighbor'	284
7080	'NKX2-1'	'Interacting Neighbor'	10499
7083	'TK1'	'Interacting Neighbor'	[1,5796]
7101	'NR2E1'	'Interacting Neighbor'	8841
7108	'TM7SF2'	'Interacting Neighbor'	1595
7112	'TMPO'	'Interacting Neighbor'	8841
7124	'TNF'	'Interacting Neighbor'	343477
7128	'TNFAIP3'	'Interacting Neighbor'	4217
7132	'TNFRSF1A'	'Interacting Neighbor'	4217
7135	'TNNI1'	'Interacting Neighbor'	[1756;9569]
7136	'TNNI2'	'Interacting Neighbor'	1756
7137	'TNNI3'	'Interacting Neighbor'	1756
7138	'TNNT1'	'Interacting Neighbor'	[1756;5592]
7140	'TNNT3'	'Interacting Neighbor'	1756
7155	'TOP2B'	'Interacting Neighbor'	6595
7157	'TP53'	'Interacting Neighbor'	[6285,7159,8178,51667,80781]
7161	'TP73'	'Interacting Neighbor'	273
7168	'TPM1'	'Interacting Neighbor'	1756
7181	'NR2C1'	'Interacting Neighbor'	8841
7182	'NR2C2'	'Interacting Neighbor'	8841
7185	'TRAF1'	'Interacting Neighbor'	4217
7186	'TRAF2'	'Interacting Neighbor'	4217
7187	'TRAF3'	'Interacting Neighbor'	4217
7188	'TRAF5'	'Interacting Neighbor'	4217
7189	'TRAF6'	'Interacting Neighbor'	[1654,4217,5713]
7203	'CCT3'	'Interacting Neighbor'	5521
7204	'TRIO'	'Interacting Neighbor'	27185
7222	'TRPC3'	'Interacting Neighbor'	5592
7225	'TRPC6'	'Interacting Neighbor'	5592
7251	'TSG101'	'Interacting Neighbor'	10142
7253	'TSHR'	'Interacting Neighbor'	382
7257	'TSNAX'	'Interacting Neighbor'	27185
7266	'DNAJC7'	'Interacting Neighbor'	[5810;27185]
7273	'TTN'	'Interacting Neighbor'	286
7280	'TUBB2A'	'Interacting Neighbor'	27185
7284	'TUFM'	'Interacting Neighbor'	5521
7291	'TWIST1'	'Interacting Neighbor'	[8841,10631]
7295	'TXN'	'Interacting Neighbor'	4217
7298	'TYMS'	'Interacting Neighbor'	[1806;26271]
7305	'TYROBP'	'Interacting Neighbor'	3824
7311	'UBA52'	'Interacting Neighbor'	[5713,23327]
7314	'UBB'	'Interacting Neighbor'	5713
7316	'UBC'	'Interacting Neighbor'	<1x114 double>
7320	'UBE2B'	'Interacting Neighbor'	6934
7322	'UBE2D2'	'Interacting Neighbor'	23327
7327	'UBE2G2'	'Interacting Neighbor'	23327
7337	'UBE3A'	'Interacting Neighbor'	79096
7341	'SUMO1'	'Interacting Neighbor'	[1832,6595,9877,23262,196528]
7351	'UCP2'	'Interacting Neighbor'	8841
7363	'UGT2B4'	'Interacting Neighbor'	1588
7366	'AC019173.2'	'Interacting Neighbor'	1588
7367	'UGT2B17'	'Interacting Neighbor'	1588
7372	'UMPS'	'Interacting Neighbor'	[1806;10602]
7375	'USP4'	'Interacting Neighbor'	7159
7378	'UPP1'	'Interacting Neighbor'	1806
7391	'USF1'	'Interacting Neighbor'	[1588,9569]
7392	'USF2'	'Interacting Neighbor'	1588
7398	'USP1'	'Interacting Neighbor'	51806
7402	'UTRN'	'Interacting Neighbor'	[1,27185]
7408	'VASP'	'Interacting Neighbor'	[5592;8976]
7409	'VAV1'	'Interacting Neighbor'	[1794,6285,54509]
7410	'VAV2'	'Interacting Neighbor'	[54509;134218]
7412	'VCAM1'	'Interacting Neighbor'	6367
7414	'VCL'	'Interacting Neighbor'	8976
7415	'VCP'	'Interacting Neighbor'	5713
7417	'VDAC2'	'Interacting Neighbor'	23327
7421	'VDR'	'Interacting Neighbor'	[10499;23710]
7422	'VEGFA'	'Interacting Neighbor'	[284,80781]
7428	'VHL'	'Interacting Neighbor'	[1654;8841]
7429	'VIL1'	'Interacting Neighbor'	56159
7431	'VIM'	'Interacting Neighbor'	[1756,1832,5321]
7433	'VIPR1'	'Interacting Neighbor'	8976
7448	'VTN'	'Interacting Neighbor'	273
7456	'WIPF1'	'Interacting Neighbor'	8976
7464	'CORO2A'	'Interacting Neighbor'	[6907,8841]
7494	'XBP1'	'Interacting Neighbor'	143471
7511	'XPNPEP1'	'Interacting Neighbor'	27185
7514	'XPO1'	'Interacting Neighbor'	8841
7516	'XRCC2'	'Interacting Neighbor'	5890
7518	'XRCC4'	'Interacting Neighbor'	273
7520	'XRCC5'	'Interacting Neighbor'	6934
7525	'YES1'	'Interacting Neighbor'	1436
7528	'YY1'	'Interacting Neighbor'	[1654,1756,8841,23327]
7529	'YWHAB'	'Interacting Neighbor'	[3691,9732,23327,84612,200186]
7531	'YWHAE'	'Interacting Neighbor'	[25937;27185]
7532	'YWHAG'	'Interacting Neighbor'	[8496,23327,25937,27185,200186]
7533	'YWHAH'	'Interacting Neighbor'	[23327;84612]
7534	'YWHAZ'	'Interacting Neighbor'	[1654,4217,5607,23327,25937,27185,200186]
7536	'SF1'	'Interacting Neighbor'	5592
7538	'ZFP36'	'Interacting Neighbor'	8841
7695	'ZNF136'	'Interacting Neighbor'	5521
7704	'ZBTB16'	'Interacting Neighbor'	[6907,8841,359845]
7706	'TRIM25'	'Interacting Neighbor'	463
7707	'ZNF148'	'Interacting Neighbor'	8841
7813	'EVI5'	'Interacting Neighbor'	26271
7832	'BTG2'	'Interacting Neighbor'	3275
7852	'CXCR4'	'Interacting Neighbor'	6367
7866	'IFRD2'	'Interacting Neighbor'	23327
7867	'MAPKAPK3'	'Interacting Neighbor'	23327
7874	'USP7'	'Interacting Neighbor'	10389
7879	'RAB7A'	'Interacting Neighbor'	1121
7881	'KCNAB1'	'Interacting Neighbor'	23327
7916	'PRRC2A'	'Interacting Neighbor'	3275
7923	'HSD17B8'	'Interacting Neighbor'	1588
7941	'PLA2G7'	'Interacting Neighbor'	5321
7965	'AIMP2'	'Interacting Neighbor'	55885
7975	'MAFK'	'Interacting Neighbor'	8841
7979	'SHFM1'	'Interacting Neighbor'	5713
7994	'KAT6A'	'Interacting Neighbor'	[8841;10499]
8028	'MLLT10'	'Interacting Neighbor'	[4300,27185]
8045	'RASSF7'	'Interacting Neighbor'	27185
8048	'CSRP3'	'Interacting Neighbor'	10539
8061	'FOSL1'	'Interacting Neighbor'	6934
8089	'YEATS4'	'Interacting Neighbor'	10579
8110	'DPF3'	'Interacting Neighbor'	6595
8125	'ANP32A'	'Interacting Neighbor'	8988
8193	'DPF1'	'Interacting Neighbor'	6595
8195	'MKKS'	'Interacting Neighbor'	583
8202	'NCOA3'	'Interacting Neighbor'	[10062,10499]
8204	'NRIP1'	'Interacting Neighbor'	[8841,10062,56159]
8216	'LZTR1'	'Interacting Neighbor'	10062
8239	'USP9X'	'Interacting Neighbor'	4217
8243	'SMC1A'	'Interacting Neighbor'	6103
8260	'NAA10'	'Interacting Neighbor'	8841
8289	'ARID1A'	'Interacting Neighbor'	6595
8290	'HIST3H3'	'Interacting Neighbor'	64754
8310	'ACOX3'	'Interacting Neighbor'	1374
8313	'AXIN2'	'Interacting Neighbor'	6934
8318	'CDC45'	'Interacting Neighbor'	26271
8337	'HIST2H2AA3'	'Interacting Neighbor'	6907
8338	'HIST2H2AC'	'Interacting Neighbor'	57459
8347	'HIST1H2BC'	'Interacting Neighbor'	1741
8349	'HIST2H2BE'	'Interacting Neighbor'	[6907;57459]
8350	'HIST1H3H'	'Interacting Neighbor'	[6595;57459]
8358	'HIST1H3H'	'Interacting Neighbor'	200186
8359	'HIST1H4I'	'Interacting Neighbor'	[6907,8841,57459]
8370	'HIST1H4I'	'Interacting Neighbor'	6907
8379	'MAD1L1'	'Interacting Neighbor'	56159
8394	'PIP5K1A'	'Interacting Neighbor'	382
8398	'PLA2G6'	'Interacting Neighbor'	[5337;10400]
8404	'SPARCL1'	'Interacting Neighbor'	27185
8424	'BBOX1'	'Interacting Neighbor'	8988
8428	'STK24'	'Interacting Neighbor'	1832
8431	'NR0B2'	'Interacting Neighbor'	[6595,8841,10062]
8439	'NSMAF'	'Interacting Neighbor'	23710
8440	'NCK2'	'Interacting Neighbor'	8976
8444	'DYRK3'	'Interacting Neighbor'	23327
8449	'DHX16'	'Interacting Neighbor'	84466
8451	'CUL4A'	'Interacting Neighbor'	25853
8452	'CUL3'	'Interacting Neighbor'	23710
8453	'CUL2'	'Interacting Neighbor'	[1741,8841]
8454	'CUL1'	'Interacting Neighbor'	[5713,6934,26271,93611]
8491	'MAP4K3'	'Interacting Neighbor'	57630
8497	'PPFIA4'	'Interacting Neighbor'	10499
8499	'PPFIA2'	'Interacting Neighbor'	8496
8500	'PPFIA1'	'Interacting Neighbor'	[8496;10499]
8502	'PKP4'	'Interacting Neighbor'	1832
8508	'NIPSNAP1'	'Interacting Neighbor'	23710
8514	'KCNAB2'	'Interacting Neighbor'	23327
8517	'IKBKG'	'Interacting Neighbor'	382
8521	'GCM1'	'Interacting Neighbor'	8841
8522	'GAS7'	'Interacting Neighbor'	1729
8525	'DGKZ'	'Interacting Neighbor'	1756
8527	'DGKD'	'Interacting Neighbor'	5337
8546	'AP3B1'	'Interacting Neighbor'	382
8557	'TCAP'	'Interacting Neighbor'	1756
8565	'YARS'	'Interacting Neighbor'	382
8566	'PDXK'	'Interacting Neighbor'	316
8569	'MKNK1'	'Interacting Neighbor'	5321
8573	'CASK'	'Interacting Neighbor'	26047
8601	'RGS20'	'Interacting Neighbor'	10539
8607	'RUVBL1'	'Interacting Neighbor'	6595
8611	'PPAP2A'	'Interacting Neighbor'	5337
8612	'PPAP2C'	'Interacting Neighbor'	5337
8615	'USO1'	'Interacting Neighbor'	10499
8620	'NPFF'	'Interacting Neighbor'	84109
8630	'HSD17B6'	'Interacting Neighbor'	1588
8643	'PTCH2'	'Interacting Neighbor'	8841
8644	'AKR1C3'	'Interacting Neighbor'	1588
8648	'NCOA1'	'Interacting Neighbor'	10499
8651	'SOCS1'	'Interacting Neighbor'	[1436,4217]
8654	'PDE5A'	'Interacting Neighbor'	[2983;5592]
8655	'DYNLL1'	'Interacting Neighbor'	[1654;5521]
8658	'TNKS'	'Interacting Neighbor'	27185
8661	'EIF3A'	'Interacting Neighbor'	27185
8663	'EIF3C'	'Interacting Neighbor'	8841
8667	'EIF3H'	'Interacting Neighbor'	27185
8668	'EIF3I'	'Interacting Neighbor'	[4306,10062]
8678	'BECN1'	'Interacting Neighbor'	[2895;7159]
8682	'PEA15'	'Interacting Neighbor'	5337
8717	'TRADD'	'Interacting Neighbor'	[4217;8841]
8721	'EDF1'	'Interacting Neighbor'	10062
8726	'EED'	'Interacting Neighbor'	[3720,64754]
8737	'RIPK1'	'Interacting Neighbor'	4217
8760	'CDS2'	'Interacting Neighbor'	5337
8761	'PABPC4'	'Interacting Neighbor'	382
8772	'FADD'	'Interacting Neighbor'	4217
8789	'FBP2'	'Interacting Neighbor'	5214
8792	'TNFRSF11A'	'Interacting Neighbor'	1436
8794	'TNFRSF10C'	'Interacting Neighbor'	359845
8805	'TRIM24'	'Interacting Neighbor'	4306
8812	'CCNK'	'Interacting Neighbor'	54550
8815	'BANF1'	'Interacting Neighbor'	6595
8819	'SAP30'	'Interacting Neighbor'	[4084,6595,8841]
8826	'IQGAP1'	'Interacting Neighbor'	[382,6285,8976]
8831	'SYNGAP1'	'Interacting Neighbor'	1741
8833	'GMPS'	'Interacting Neighbor'	10846
8839	'WISP2'	'Interacting Neighbor'	8841
8850	'KAT2B'	'Interacting Neighbor'	[6595,8841,10062,10499,10579]
8851	'CDK5R1'	'Interacting Neighbor'	273
8853	'ASAP2'	'Interacting Neighbor'	382
8861	'LDB1'	'Interacting Neighbor'	55885
8867	'SYNJ1'	'Interacting Neighbor'	273
8877	'SPHK1'	'Interacting Neighbor'	5337
8878	'SQSTM1'	'Interacting Neighbor'	[2734,4916,5607,23710]
8881	'CDC16'	'Interacting Neighbor'	[8841,26271]
8899	'PRPF4B'	'Interacting Neighbor'	8988
8900	'CCNA1'	'Interacting Neighbor'	26271
8910	'SGCE'	'Interacting Neighbor'	1756
8915	'BCL10'	'Interacting Neighbor'	[4651,5337]
8932	'MBD2'	'Interacting Neighbor'	57459
8945	'BTRC'	'Interacting Neighbor'	[5713,6934,26271,93611]
8987	'STBD1'	'Interacting Neighbor'	23710
8996	'NOL3'	'Interacting Neighbor'	55224
8997	'KALRN'	'Interacting Neighbor'	[382,27185,57514]
8999	'CDKL2'	'Interacting Neighbor'	5713
9014	'TAF1B'	'Interacting Neighbor'	23327
9020	'MAP3K14'	'Interacting Neighbor'	4217
9021	'SOCS3'	'Interacting Neighbor'	[1436;4217]
9031	'BAZ1B'	'Interacting Neighbor'	6595
9043	'SPAG9'	'Interacting Neighbor'	382
9048	'ARTN'	'Interacting Neighbor'	8989
9063	'PIAS2'	'Interacting Neighbor'	9569
9064	'MAP3K6'	'Interacting Neighbor'	4217
9094	'UNC119'	'Interacting Neighbor'	[7159,8988]
9097	'USP14'	'Interacting Neighbor'	5713
9126	'SMC3'	'Interacting Neighbor'	[4084,6103,27185]
9139	'CBFA2T2'	'Interacting Neighbor'	8841
9146	'HGS'	'Interacting Neighbor'	23327
9150	'CTDP1'	'Interacting Neighbor'	3275
9167	'COX7A2L'	'Interacting Neighbor'	1345
9181	'ARHGEF2'	'Interacting Neighbor'	54509
9185	'REPS2'	'Interacting Neighbor'	273
9196	'KCNAB3'	'Interacting Neighbor'	23327
9219	'MTA2'	'Interacting Neighbor'	[6907,8841,57459]
9229	'DLGAP1'	'Interacting Neighbor'	1741
9240	'PNMA1'	'Interacting Neighbor'	84612
9261	'MAPKAPK2'	'Interacting Neighbor'	2897
9263	'STK17A'	'Interacting Neighbor'	8841
9265	'CYTH3'	'Interacting Neighbor'	382
9266	'CYTH2'	'Interacting Neighbor'	382
9267	'CYTH1'	'Interacting Neighbor'	382
9274	'BCL7C'	'Interacting Neighbor'	196528
9282	'MED14'	'Interacting Neighbor'	54550
9322	'TRIP10'	'Interacting Neighbor'	[8976,10142,23002]
9351	'SLC9A3R2'	'Interacting Neighbor'	25937
9352	'TXNL1'	'Interacting Neighbor'	5713
9377	'COX5A'	'Interacting Neighbor'	1345
9402	'GRAP2'	'Interacting Neighbor'	[1436,54900]
9419	'CRIPT'	'Interacting Neighbor'	1741
9423	'NTN1'	'Interacting Neighbor'	8976
9454	'HOMER3'	'Interacting Neighbor'	2195
9456	'HOMER1'	'Interacting Neighbor'	[2897;6262]
9459	'ARHGEF6'	'Interacting Neighbor'	54509
9463	'PICK1'	'Interacting Neighbor'	2897
9467	'SH3BP5'	'Interacting Neighbor'	27185
9472	'AKAP6'	'Interacting Neighbor'	[6262,27185]
9499	'MYOT'	'Interacting Neighbor'	1756
9500	'MAGED1'	'Interacting Neighbor'	51806
9513	'FXR2'	'Interacting Neighbor'	54550
9525	'VPS4B'	'Interacting Neighbor'	1121
9530	'BAG4'	'Interacting Neighbor'	4217
9532	'BAG2'	'Interacting Neighbor'	5521
9536	'PTGES'	'Interacting Neighbor'	6916
9564	'BCAR1'	'Interacting Neighbor'	1436
9572	'NR1D1'	'Interacting Neighbor'	8841
9573	'GDF3'	'Interacting Neighbor'	130399
9575	'CLOCK'	'Interacting Neighbor'	8841
9576	'SPAG6'	'Interacting Neighbor'	79582
9578	'CDC42BPB'	'Interacting Neighbor'	5607
9592	'IER2'	'Interacting Neighbor'	5521
9611	'NCOR1'	'Interacting Neighbor'	[6907,8841,10062]
9612	'NCOR2'	'Interacting Neighbor'	[6907,8841]
9615	'GDA'	'Interacting Neighbor'	1741
9616	'RNF7'	'Interacting Neighbor'	23327
9636	'ISG15'	'Interacting Neighbor'	4600
9638	'FEZ1'	'Interacting Neighbor'	27185
9646	'CTR9'	'Interacting Neighbor'	26047
9647	'PPM1F'	'Interacting Neighbor'	1729
9657	'IQCB1'	'Interacting Neighbor'	6103
9667	'SAFB2'	'Interacting Neighbor'	8841
9677	'PPIP5K1'	'Interacting Neighbor'	23262
9682	'KDM4A'	'Interacting Neighbor'	8841
9685	'CLINT1'	'Interacting Neighbor'	23710
9700	'ESPL1'	'Interacting Neighbor'	10744
9727	'RAB11FIP3'	'Interacting Neighbor'	382
9729	'SOGA3'	'Interacting Neighbor'	56159
9730	'VPRBP'	'Interacting Neighbor'	5713
9733	'SART3'	'Interacting Neighbor'	55133
9734	'HDAC9'	'Interacting Neighbor'	[6907;8841]
9744	'ACAP1'	'Interacting Neighbor'	[382,5337]
9759	'HDAC4'	'Interacting Neighbor'	[6934,7159,8841,57491]
9768	'KIAA0101'	'Interacting Neighbor'	[1654,1832,5713,8622,9877,51340]
9779	'TBC1D5'	'Interacting Neighbor'	23710
9782	'MATR3'	'Interacting Neighbor'	27185
9791	'PTDSS1'	'Interacting Neighbor'	5337
9793	'CKAP5'	'Interacting Neighbor'	[5799;10579]
9801	'MRPL19'	'Interacting Neighbor'	23327
9802	'DAZAP2'	'Interacting Neighbor'	6934
9817	'KEAP1'	'Interacting Neighbor'	23710
9820	'CUL7'	'Interacting Neighbor'	8841
9821	'RB1CC1'	'Interacting Neighbor'	[3281;4217]
9826	'ARHGEF11'	'Interacting Neighbor'	54509
9852	'EPM2AIP1'	'Interacting Neighbor'	2013
9859	'CEP170'	'Interacting Neighbor'	27185
9861	'PSMD6'	'Interacting Neighbor'	5713
9869	'SETDB1'	'Interacting Neighbor'	[3720,8988]
9883	'POM121'	'Interacting Neighbor'	56159
9886	'RHOBTB1'	'Interacting Neighbor'	54509
9901	'SRGAP3'	'Interacting Neighbor'	27185
9910	'RABGAP1L'	'Interacting Neighbor'	23710
9922	'IQSEC1'	'Interacting Neighbor'	382
9931	'HELZ'	'Interacting Neighbor'	64754
9934	'P2RY14'	'Interacting Neighbor'	134
9958	'USP15'	'Interacting Neighbor'	5713
9978	'RBX1'	'Interacting Neighbor'	93611
9989	'PPP4R1'	'Interacting Neighbor'	[8841,27185]
9992	'KCNE2'	'Interacting Neighbor'	10142
10000	'AKT3'	'Interacting Neighbor'	[4217;23327]
10002	'ActiveX VT_ERROR: '	'Interacting Neighbor'	8841
10006	'ABI1'	'Interacting Neighbor'	8976
10009	'ZBTB33'	'Interacting Neighbor'	8841
10011	'SRA1'	'Interacting Neighbor'	10499
10013	'HDAC6'	'Interacting Neighbor'	[2195,6907,8291,8841,64754,93611]
10014	'HDAC5'	'Interacting Neighbor'	[1654,6907,8841,9588,57491]
10015	'PDCD6IP'	'Interacting Neighbor'	[57491,57630]
10016	'PDCD6'	'Interacting Neighbor'	4217
10019	'SH2B3'	'Interacting Neighbor'	4916
10048	'RANBP9'	'Interacting Neighbor'	27185
10059	'DNM1L'	'Interacting Neighbor'	5592
10066	'SCAMP2'	'Interacting Neighbor'	[382,5337]
10072	'DPP3'	'Interacting Neighbor'	583
10092	'ARPC5'	'Interacting Neighbor'	8976
10093	'ARPC4'	'Interacting Neighbor'	8976
10094	'ARPC3'	'Interacting Neighbor'	8976
10095	'ARPC1B'	'Interacting Neighbor'	8976
10109	'ARPC2'	'Interacting Neighbor'	8976
10110	'SGK2'	'Interacting Neighbor'	23327
10128	'LRPPRC'	'Interacting Neighbor'	382
10133	'OPTN'	'Interacting Neighbor'	23710
10152	'ABI2'	'Interacting Neighbor'	57491
10155	'TRIM28'	'Interacting Neighbor'	5521
10161	'LPAR6'	'Interacting Neighbor'	5031
10162	'LPCAT3'	'Interacting Neighbor'	[5337,10400]
10163	'WASF2'	'Interacting Neighbor'	8976
10168	'ZNF197'	'Interacting Neighbor'	27185
10179	'RBM7'	'Interacting Neighbor'	5521
10188	'TNK2'	'Interacting Neighbor'	[273,23327]
10193	'RNF41'	'Interacting Neighbor'	1436
10197	'PSME3'	'Interacting Neighbor'	[583,5713]
10208	'USPL1'	'Interacting Neighbor'	8178
10213	'PSMD14'	'Interacting Neighbor'	5713
10220	'GDF11'	'Interacting Neighbor'	130399
10239	'AP3S2'	'Interacting Neighbor'	382
10241	'CALCOCO2'	'Interacting Neighbor'	23710
10242	'KCNMB2'	'Interacting Neighbor'	[5592,27345]
10250	'SRRM1'	'Interacting Neighbor'	1258
10253	'SPRY2'	'Interacting Neighbor'	2255
10268	'RAMP3'	'Interacting Neighbor'	8988
10273	'STUB1'	'Interacting Neighbor'	[2983,4217]
10284	'SAP18'	'Interacting Neighbor'	[1654;8841]
10291	'SF3A1'	'Interacting Neighbor'	8841
10297	'APC2'	'Interacting Neighbor'	6907
10319	'LAMC3'	'Interacting Neighbor'	[3691,22798]
10320	'IKZF1'	'Interacting Neighbor'	8841
10335	'MRVI1'	'Interacting Neighbor'	5592
10362	'HMG20B'	'Interacting Neighbor'	10579
10388	'SYCP2'	'Interacting Neighbor'	56159
10390	'CEPT1'	'Interacting Neighbor'	[5337,10400]
10393	'ANAPC10'	'Interacting Neighbor'	10744
10397	'NDRG1'	'Interacting Neighbor'	6285
10399	'GNB2L1'	'Interacting Neighbor'	5797
10413	'YAP1'	'Interacting Neighbor'	7159
10419	'PRMT5'	'Interacting Neighbor'	6595
10422	'UBAC1'	'Interacting Neighbor'	[5713;23327]
10425	'ARIH2'	'Interacting Neighbor'	27185
10426	'TUBGCP3'	'Interacting Neighbor'	10142
10439	'OLFM1'	'Interacting Neighbor'	27185
10451	'VAV3'	'Interacting Neighbor'	1436
10454	'TAB1'	'Interacting Neighbor'	5592
10457	'GPNMB'	'Interacting Neighbor'	286
10458	'BAIAP2'	'Interacting Neighbor'	8976
10460	'TACC3'	'Interacting Neighbor'	10142
10461	'MERTK'	'Interacting Neighbor'	23327
10477	'UBE2E3'	'Interacting Neighbor'	6907
10482	'NXF1'	'Interacting Neighbor'	8841
10488	'CREB3'	'Interacting Neighbor'	8841
10498	'CARM1'	'Interacting Neighbor'	10499
10513	'APPBP2'	'Interacting Neighbor'	4300
10519	'CIB1'	'Interacting Neighbor'	4217
10521	'DDX17'	'Interacting Neighbor'	10499
10524	'KAT5'	'Interacting Neighbor'	[1909,5321,8841,359845]
10533	'ATG7'	'Interacting Neighbor'	23710
10537	'UBD'	'Interacting Neighbor'	51667
10540	'DCTN2'	'Interacting Neighbor'	[10142,27185]
10554	'AGPAT1'	'Interacting Neighbor'	5337
10572	'SIVA1'	'Interacting Neighbor'	23327
10574	'CCT7'	'Interacting Neighbor'	5521
10575	'CCT4'	'Interacting Neighbor'	5521
10576	'CCT2'	'Interacting Neighbor'	5521
10587	'TXNRD2'	'Interacting Neighbor'	10499
10592	'SMC2'	'Interacting Neighbor'	27185
10603	'SH2B2'	'Interacting Neighbor'	4916
10617	'STAMBP'	'Interacting Neighbor'	1121
10640	'EXOC5'	'Interacting Neighbor'	[382;55770]
10657	'KHDRBS1'	'Interacting Neighbor'	[273,1741,1794,6595]
10660	'LBX1'	'Interacting Neighbor'	390598
10663	'CXCR6'	'Interacting Neighbor'	6367
10672	'GNA13'	'Interacting Neighbor'	[1909;4217]
10694	'CCT8'	'Interacting Neighbor'	5521
10720	'UGT2B11'	'Interacting Neighbor'	1588
10728	'PTGES3'	'Interacting Neighbor'	[4306,6916]
10746	'MAP3K2'	'Interacting Neighbor'	[5607;23327]
10765	'KDM5B'	'Interacting Neighbor'	8841
10771	'AL589988.1'	'Interacting Neighbor'	6595
10783	'NEK6'	'Interacting Neighbor'	54550
10800	'CYSLTR1'	'Interacting Neighbor'	5031
10803	'CCR9'	'Interacting Neighbor'	6367
10813	'UTP14A'	'Interacting Neighbor'	7159
10817	'FRS3'	'Interacting Neighbor'	2255
10818	'FRS2'	'Interacting Neighbor'	[2255;4916]
10842	'PPP1R17'	'Interacting Neighbor'	5592
10850	'CCL27'	'Interacting Neighbor'	5733
10856	'RUVBL2'	'Interacting Neighbor'	[382,6934]
10859	'LILRB1'	'Interacting Neighbor'	3824
10868	'USP20'	'Interacting Neighbor'	5713
10878	'CFHR3'	'Interacting Neighbor'	83872
10881	'ACTL7A'	'Interacting Neighbor'	8841
10886	'NPFFR2'	'Interacting Neighbor'	84109
10891	'PPARGC1A'	'Interacting Neighbor'	200186
10911	'UTS2'	'Interacting Neighbor'	[1909,257313]
10914	'PAPOLA'	'Interacting Neighbor'	8841
10915	'TCERG1'	'Interacting Neighbor'	1729
10919	'EHMT2'	'Interacting Neighbor'	[3720;11107]
10920	'COPS8'	'Interacting Neighbor'	1121
10971	'YWHAQ'	'Interacting Neighbor'	[1654,3691,7159,8496,8841,23327,27185,51806,200186]
10980	'COPS6'	'Interacting Neighbor'	[1121,93611]
10987	'COPS5'	'Interacting Neighbor'	1909
10989	'IMMT'	'Interacting Neighbor'	27185
11005	'SPINK5'	'Interacting Neighbor'	25818
11007	'CCDC85B'	'Interacting Neighbor'	[51760,55816,55885]
11033	'ADAP1'	'Interacting Neighbor'	382
11047	'ADRM1'	'Interacting Neighbor'	5713
11051	'NUDT21'	'Interacting Neighbor'	8841
11065	'UBE2C'	'Interacting Neighbor'	90025
11075	'STMN2'	'Interacting Neighbor'	56159
11091	'WDR5'	'Interacting Neighbor'	8841
11100	'HNRNPUL1'	'Interacting Neighbor'	3275
11108	'PRDM4'	'Interacting Neighbor'	8841
11112	'HIBADH'	'Interacting Neighbor'	[316,8841]
11113	'CIT'	'Interacting Neighbor'	27185
11127	'KIF3A'	'Interacting Neighbor'	27185
11169	'WDHD1'	'Interacting Neighbor'	10499
11177	'BAZ1A'	'Interacting Neighbor'	6595
11187	'PKP3'	'Interacting Neighbor'	1832
11193	'WBP4'	'Interacting Neighbor'	[1654,1729]
11198	'SUPT16H'	'Interacting Neighbor'	8178
11200	'CHEK2'	'Interacting Neighbor'	5521
11227	'GALNT5'	'Interacting Neighbor'	56913
11244	'ZHX1'	'Interacting Neighbor'	8178
11251	'PTGDR2'	'Interacting Neighbor'	5733
11252	'PACSIN2'	'Interacting Neighbor'	8976
11255	'HRH3'	'Interacting Neighbor'	[134;5733]
11267	'SNF8'	'Interacting Neighbor'	8178
11273	'ATXN2L'	'Interacting Neighbor'	5521
11315	'PARK7'	'Interacting Neighbor'	57459
11325	'DDX42'	'Interacting Neighbor'	7159
11331	'PHB2'	'Interacting Neighbor'	8841
11336	'EXOC3'	'Interacting Neighbor'	[1741;55770]
11337	'GABARAP'	'Interacting Neighbor'	23710
11345	'GABARAPL2'	'Interacting Neighbor'	23710
12054	'ActiveX VT_ERROR: '	'Interacting Neighbor'	[6595,196528]
12421	'ActiveX VT_ERROR: '	'Interacting Neighbor'	4217
13194	'ActiveX VT_ERROR: '	'Interacting Neighbor'	25853
13877	'ActiveX VT_ERROR: '	'Interacting Neighbor'	84303
14862	'ActiveX VT_ERROR: '	'Interacting Neighbor'	4217
17344	'ActiveX VT_ERROR: '	'Interacting Neighbor'	[8841,9569]
17978	'ActiveX VT_ERROR: '	'Interacting Neighbor'	10499
19013	'ActiveX VT_ERROR: '	'Interacting Neighbor'	10062
20185	'ActiveX VT_ERROR: '	'Interacting Neighbor'	8841
20466	'ActiveX VT_ERROR: '	'Interacting Neighbor'	4084
20467	'ActiveX VT_ERROR: '	'Interacting Neighbor'	4084
20602	'ActiveX VT_ERROR: '	'Interacting Neighbor'	8841
22142	'ActiveX VT_ERROR: '	'Interacting Neighbor'	4071
22803	'XRN2'	'Interacting Neighbor'	27185
22809	'ATF5'	'Interacting Neighbor'	27185
22823	'MTF2'	'Interacting Neighbor'	3720
22827	'PUF60'	'Interacting Neighbor'	1654
22843	'PPM1E'	'Interacting Neighbor'	27185
22871	'NLGN1'	'Interacting Neighbor'	1741
22872	'SEC31A'	'Interacting Neighbor'	57491
22891	'ZNF365'	'Interacting Neighbor'	27185
22899	'ARHGEF15'	'Interacting Neighbor'	79096
22905	'EPN2'	'Interacting Neighbor'	1436
22907	'DHX30'	'Interacting Neighbor'	8841
22920	'KIFAP3'	'Interacting Neighbor'	27185
22933	'SIRT2'	'Interacting Neighbor'	[1909,8178,26271]
22936	'ELL2'	'Interacting Neighbor'	4300
22938	'SNW1'	'Interacting Neighbor'	10499
22943	'DKK1'	'Interacting Neighbor'	6934
22948	'CCT5'	'Interacting Neighbor'	[5521,8841]
22981	'NINL'	'Interacting Neighbor'	[463;51760]
23020	'SNRNP200'	'Interacting Neighbor'	84466
23028	'KDM1A'	'Interacting Neighbor'	8841
23040	'MYT1L'	'Interacting Neighbor'	27185
23043	'TNIK'	'Interacting Neighbor'	[10142;27185]
23048	'FNBP1'	'Interacting Neighbor'	[8976,10142]
23054	'NCOA6'	'Interacting Neighbor'	[10062,10499]
23061	'TBC1D9B'	'Interacting Neighbor'	23710
23062	'GGA2'	'Interacting Neighbor'	25825
23071	'ERP44'	'Interacting Neighbor'	56605
23081	'KDM4C'	'Interacting Neighbor'	8841
23099	'ZBTB43'	'Interacting Neighbor'	55885
23102	'TBC1D2B'	'Interacting Neighbor'	23710
23114	'NFASC'	'Interacting Neighbor'	286
23118	'TAB2'	'Interacting Neighbor'	[6907,8841]
23130	'ATG2A'	'Interacting Neighbor'	23710
23136	'EPB41L3'	'Interacting Neighbor'	26047
23140	'ZZEF1'	'Interacting Neighbor'	8988
23157	'SEPT6'	'Interacting Neighbor'	10602
23158	'TBC1D9'	'Interacting Neighbor'	23710
23162	'MAPK8IP3'	'Interacting Neighbor'	[382,4217]
23163	'GGA3'	'Interacting Neighbor'	382
23175	'LPIN1'	'Interacting Neighbor'	5337
23192	'ATG4B'	'Interacting Neighbor'	23710
23193	'GANAB'	'Interacting Neighbor'	10905
23214	'XPO6'	'Interacting Neighbor'	1729
23216	'TBC1D1'	'Interacting Neighbor'	23710
23221	'RHOBTB2'	'Interacting Neighbor'	54509
23235	'SIK2'	'Interacting Neighbor'	200186
23253	'ANKRD12'	'Interacting Neighbor'	8841
23255	'SOGA2'	'Interacting Neighbor'	5521
23263	'MCF2L'	'Interacting Neighbor'	54509
23265	'EXOC7'	'Interacting Neighbor'	[382,1741,27185,55770]
23268	'DNMBP'	'Interacting Neighbor'	8976
23279	'NUP160'	'Interacting Neighbor'	27185
23287	'AGTPBP1'	'Interacting Neighbor'	27185
23291	'FBXW11'	'Interacting Neighbor'	[4651,26271,51806]
23309	'SIN3B'	'Interacting Neighbor'	[4084;6595]
23322	'RPGRIP1L'	'Interacting Neighbor'	6103
23336	'SYNM'	'Interacting Neighbor'	273
23345	'SYNE1'	'Interacting Neighbor'	27185
23370	'ARHGEF18'	'Interacting Neighbor'	54509
23380	'SRGAP2'	'Interacting Neighbor'	[1729;27185]
23387	'SIK3'	'Interacting Neighbor'	200186
23392	'KIAA0368'	'Interacting Neighbor'	[382,4651,5713,93611]
23396	'PIP5K1C'	'Interacting Neighbor'	382
23408	'SIRT5'	'Interacting Neighbor'	130399
23411	'SIRT1'	'Interacting Neighbor'	[1716,4300,7159,10062,23710]
23426	'GRIP1'	'Interacting Neighbor'	2897
23433	'RHOQ'	'Interacting Neighbor'	[8976,10602,54509,57514,84612]
23439	'ATP1B4'	'Interacting Neighbor'	4306
23451	'SF3B1'	'Interacting Neighbor'	8841
23464	'GCAT'	'Interacting Neighbor'	64902
23468	'CBX5'	'Interacting Neighbor'	6595
23499	'MACF1'	'Interacting Neighbor'	[26047,27185]
23512	'SUZ12'	'Interacting Neighbor'	3720
23517	'SKIV2L2'	'Interacting Neighbor'	5521
23522	'KAT6B'	'Interacting Neighbor'	8841
23523	'CABIN1'	'Interacting Neighbor'	273
23524	'SRRM2'	'Interacting Neighbor'	1654
23527	'ACAP2'	'Interacting Neighbor'	382
23533	'PIK3R5'	'Interacting Neighbor'	[273;1436]
23542	'MAPK8IP2'	'Interacting Neighbor'	7159
23558	'WBP2'	'Interacting Neighbor'	23327
23600	'AMACR'	'Interacting Neighbor'	81285
23620	'NTSR2'	'Interacting Neighbor'	1909
23637	'RABGAP1'	'Interacting Neighbor'	[23710,27185]
23647	'ARFIP2'	'Interacting Neighbor'	382
23659	'PLA2G15'	'Interacting Neighbor'	5321
23741	'EID1'	'Interacting Neighbor'	10499
23746	'AIPL1'	'Interacting Neighbor'	51667
23761	'PISD'	'Interacting Neighbor'	[5337;10400]
23770	'FKBP8'	'Interacting Neighbor'	[5713,5796]
24144	'TFIP11'	'Interacting Neighbor'	27185
24148	'PRPF6'	'Interacting Neighbor'	6595
24253	'ActiveX VT_ERROR: '	'Interacting Neighbor'	6595
24511	'ActiveX VT_ERROR: '	'Interacting Neighbor'	1756
24675	'ActiveX VT_ERROR: '	'Interacting Neighbor'	273
25489	'ActiveX VT_ERROR: '	'Interacting Neighbor'	284273
25614	'ActiveX VT_ERROR: '	'Interacting Neighbor'	1756
25759	'SHC2'	'Interacting Neighbor'	4916
25805	'BAMBI'	'Interacting Neighbor'	7049
25831	'HECTD1'	'Interacting Neighbor'	3547
25836	'NIPBL'	'Interacting Neighbor'	4300
25851	'TECPR1'	'Interacting Neighbor'	80781
25855	'BRMS1'	'Interacting Neighbor'	8841
25913	'POT1'	'Interacting Neighbor'	[1654,5214,85007]
25942	'SIN3A'	'Interacting Neighbor'	[4084,6595,6907]
26000	'TBC1D10B'	'Interacting Neighbor'	23710
26012	'NELF'	'Interacting Neighbor'	8988
26034	'IPCEF1'	'Interacting Neighbor'	382
26039	'SS18L1'	'Interacting Neighbor'	10062
26043	'UBXN7'	'Interacting Neighbor'	254065
26052	'DNM3'	'Interacting Neighbor'	273
26060	'APPL1'	'Interacting Neighbor'	8808
26063	'DECR2'	'Interacting Neighbor'	23327
26071	'FAM127B'	'Interacting Neighbor'	8988
26088	'GGA1'	'Interacting Neighbor'	[382,25825]
26100	'WIPI2'	'Interacting Neighbor'	5214
26146	'TRAF3IP1'	'Interacting Neighbor'	[1756;27185]
26150	'RIBC2'	'Interacting Neighbor'	56159
26206	'SPAG8'	'Interacting Neighbor'	23327
[truncated: 506 more rows]
